# Supplementary material for: Xenosurveillance reflects traditional sampling techniques for the identification of human pathogens: A comparative study in West Africa
Source: PLoS Negl Trop Dis. 2018 Mar 21;12(3):e0006348. doi: 10.1371/journal.pntd.0006348 (PMC5880402; doi:10.1371/journal.pntd.0006348)
Supplement: S1 Table — (XLSX) [file pntd.0006348.s004.xlsx]

## Sheet: Sheet1
Supplemental Table 1. Primer sequences used for PCR confirmation of NGS data
Primer	5'-3' Sequence	Genome Position
GBVC_F	GCCAGCAACTGTTTGACCTG	8,184-8,567
GBVC_R	TGATGACCCACCGTGTGATG
HBV_F	AGAGGCAGGTCCCCTAGAAG	2,354-2,414
HBV_R	GCGGCGATTGAGATCTTCGT
