# Supplementary material for: Xenosurveillance reflects traditional sampling techniques for the identification of human pathogens: A comparative study in West Africa
Source: PLoS Negl Trop Dis. 2018 Mar 21;12(3):e0006348. doi: 10.1371/journal.pntd.0006348 (PMC5880402; doi:10.1371/journal.pntd.0006348)
Supplement: S2 Table — (XLSX) [file pntd.0006348.s005.xlsx]

## Sheet: Sheet1
Supplemental Table 2 NGS Read breakdown following quality control and filtering
Sample	Nucleic Acid	N	Total Reads	Reads/DBS	Reads Post QC	Reads Post Duplicate Removal	Reads Post rRNA Removal	Reads Post Mosquito Genome Removal	Reads Post Human Genome Removal	Reads Per DBS Post Filter
H-DBS	RNA	7	12748338	1821191	10752673	626190	600279	565846	340497	48642
					(15.6) a	(94.2)	(4.1)	(5.7)	(39.8)
M-DBS	RNA	34	65750180	1933828	55231317	3221542	3186837	948599	383672	11284
					(16)	(94.2)	(1.1)	(70.2)	(59.6)
H-DBS	DNA	98	713637	7282	554546	524159	524087	513406	984	10.25
					(22.3)	(5.5)	(0.01)	(2)	(99.8)
M-DBS	DNA	127	898739	7076	707383	588146	582608	162485	59271	493.925
					(21.3)	(16.9)	(0.9)	(72.1)	(63.5)
a Number in parenthesis below total reads refers to percentage of reads lost at each filtering step
