# Supplementary material for: Xenosurveillance reflects traditional sampling techniques for the identification of human pathogens: A comparative study in West Africa
Source: PLoS Negl Trop Dis. 2018 Mar 21;12(3):e0006348. doi: 10.1371/journal.pntd.0006348 (PMC5880402; doi:10.1371/journal.pntd.0006348)
Supplement: S1 File — (XLSX) [file pntd.0006348.s006.xlsx]

## Sheet: H_DBS_RNA_Tally
TAXID	Scientific Name	Common Name	Kingdom	Tally	Median %identity	Min %identity	Max %identity	Median evalue	Min evalue	Max evalue
9606	Homo sapiens	man	E	181064	100	76.3	100	2e-53	9e-72	1e-08
7165	Anopheles gambiae	African malaria mosquito	E	16265.2	100	81	100	2e-53	9e-72	7e-09
77133	uncultured bacterium		B	15865	100	77.1	100	3e-71	9e-72	8e-09
180454	Anopheles gambiae str. PEST		E	8964.6	99.3	78.3	100	4e-65	9e-72	1e-08
1747	Cutibacterium acnes		B	8830.2	100	82.6	100	3e-71	9e-72	5e-10
9598	Pan troglodytes	chimpanzee	E	6232.9	100	80.3	100	1e-54	9e-72	1e-08
478801	Kytococcus sedentarius DSM 20547		B	4550.8	99.3	77.3	100	9e-67	9e-72	6e-09
1274359	Pseudomonas sihuiensis		B	4129.1	100	80.8	100	9e-67	9e-72	8e-09
10090	Mus musculus	mouse	E	3736.8	100	80.3	100	3e-42	9e-72	1e-08
32630	synthetic construct		O	2698.5	100	80.9	100	2e-62	9e-72	8e-09
9823	Sus scrofa	wild boar	E	2550.8	100	77.3	100	1e-41	9e-72	1e-08
9615	Canis lupus familiaris	dogs	E	2352.6	100	77.9	100	1e-45	9e-72	1e-08
28131	Prevotella intermedia		B	2249.3	98.8	82.2	100	2e-63	9e-72	5e-10
7160	Aedes albopictus	forest day mosquito	E	2098.9	98.3	77.5	100	2e-39	9e-72	7e-09
6293	Wuchereria bancrofti	agent of lymphatic filariasis	E	2083	99	80.1	100	3e-37	9e-72	7e-09
340	Xanthomonas campestris pv. campestris		B	2022.1	100	85	100	4e-70	9e-72	6e-09
741155	Pseudomonas alcaliphila JAB1		B	1965.9	99.3	81.9	100	6e-64	9e-72	1e-09
100272	uncultured eukaryote		E	1743.6	100	79.7	100	3e-45	9e-72	9e-09
1270	Micrococcus luteus		B	1736.4	100	78.1	100	3e-71	9e-72	5e-09
465515	Micrococcus luteus NCTC 2665		B	1559.2	98.7	78.1	100	9e-62	9e-72	5e-09
9597	Pan paniscus	pygmy chimpanzee	E	1421.3	100	87.2	100	2e-58	9e-72	8e-09
308735	Mansonia uniformis		E	1411.2	100	85.5	100	3e-47	9e-72	7e-09
28037	Streptococcus mitis		B	1397.2	100	80	100	3e-66	9e-72	6e-09
4565	Triticum aestivum	wheat	E	1396.3	100	79.8	100	6e-53	9e-72	3e-09
1134454	Propionibacterium acnes HL096PA1		B	1191.8	100	84.2	100	3e-71	9e-72	5e-10
1276648	Propionibacterium acnes hdn-1		B	1178.7	100	84.2	100	3e-71	9e-72	5e-10
7176	Culex quinquefasciatus	southern house mosquito	E	1173.9	100	76.5	100	4e-35	9e-72	7e-09
9595	Gorilla gorilla gorilla	western lowland gorilla	E	1173.8	100	88.5	100	7e-58	9e-72	9e-09
909952	Propionibacterium acnes 266		B	1166.2	100	84.2	100	3e-71	9e-72	5e-10
34062	Moraxella osloensis		B	1158.4	100	82.9	100	1e-70	9e-72	6e-10
553199	Propionibacterium acnes SK137		B	1139.9	100	84.2	100	3e-71	9e-72	5e-10
1114967	Propionibacterium acnes TypeIA2 P.acn17		B	1123.7	100	84.2	100	3e-71	9e-72	5e-10
562	Escherichia coli	E. coli	B	1122.1	100	82.1	100	2e-69	9e-72	9e-09
288000	Bradyrhizobium sp. BTAi1		B	1100.7	100	79	100	4e-70	9e-72	1e-09
42155	Brugia timori		E	1092.2	99.2	82.7	100	2e-38	9e-72	8e-09
1234380	Propionibacterium acnes C1		B	1089.4	100	84.2	100	3e-71	9e-72	5e-10
1114966	Propionibacterium acnes TypeIA2 P.acn33		B	1067.5	100	84.2	100	3e-71	9e-72	5e-10
1114969	Propionibacterium acnes TypeIA2 P.acn31		B	1060.2	100	84.2	100	3e-71	9e-72	5e-10
1031709	Propionibacterium acnes 6609		B	1043.9	100	82.6	100	3e-71	9e-72	5e-10
267747	Propionibacterium acnes KPA171202		B	1038.6	100	82.6	100	3e-71	9e-72	5e-10
1282	Staphylococcus epidermidis		B	1032.3	100	87	100	7e-58	9e-72	2e-09
1707785	Massilia sp. WG5		B	1015	98.2	78.7	100	2e-49	9e-72	6e-09
270351	Methylobacterium aquaticum		B	1011.9	97	78.1	100	3e-51	9e-72	8e-09
544580	Actinomyces oris		B	992.6	98.7	78.7	100	2e-63	9e-72	6e-09
1122984	Prevotella intermedia ATCC 25611 = DSM 20706		B	965.3	98.7	80.7	100	2e-63	9e-72	3e-12
7159	Aedes aegypti	yellow fever mosquito	E	952.4	100	78.1	100	3e-37	9e-72	7e-09
1655	Actinomyces naeslundii		B	895.3	99.3	78.7	100	3e-66	9e-72	6e-09
10116	Rattus norvegicus	rats	E	864.6	100	82.6	100	1e-40	9e-72	1e-08
1242245	Acinetobacter johnsonii XBB1		B	833	100	76.9	100	7e-63	9e-72	2e-10
329109	Culiseta melanura		E	831.8	98.8	85.5	100	1e-40	9e-72	1e-08
1141883	Massilia putida		B	819.1	98.7	78.6	100	2e-49	9e-72	7e-09
9541	Macaca fascicularis	long-tailed macaque	E	752.7	100	79.6	100	6e-44	9e-72	1e-08
155900	uncultured organism		U	737.8	100	80.6	100	3e-71	9e-72	7e-09
196162	Nocardioides sp. JS614		B	710.9	94	77	100	3e-46	9e-72	6e-09
1276282	Staphylococcus pasteuri SP1		B	653.8	100	85.1	100	2e-48	9e-72	2e-09
190721	Ralstonia insidiosa		B	649.6	100	82.7	100	3e-71	9e-72	4e-09
642780	Marmoricola scoriae		B	634.4	93.9	78.7	100	3e-46	9e-72	6e-09
446465	Brachybacterium faecium DSM 4810		B	630.2	93.3	78	100	2.5e-47	9e-72	6e-09
175245	uncultured fungus		E	619	100	82.5	100	3e-71	9e-72	9e-09
365659	Streptococcus mitis B6		B	611.4	99.3	84.7	100	3e-61	9e-72	6e-09
112262	Ovis canadensis canadensis		E	589.4	100	79.3	100	4e-40	9e-72	9e-09
861208	Agrobacterium sp. H13-3		B	588.5	94	78.6	100	4e-50	9e-72	2e-09
358	Agrobacterium tumefaciens		B	582.6	99.3	80.4	100	2e-58	9e-72	1e-10
103817	Janibacter terrae		B	560.9	100	77.9	100	1e-65	9e-72	3e-09
330	Pseudomonas pseudoalcaligenes		B	530.7	100	79.9	100	2e-68	9e-72	5e-09
1182590	Pseudomonas pseudoalcaligenes CECT 5344		B	522.4	100	79.9	100	4e-65	9e-72	5e-09
46208	Toxorhynchites amboinensis		E	519.3	100	82.8	100	7e-38	9e-72	7e-09
1300347	Nocardioides dokdonensis FR1436		B	512.2	93.8	77.1	100	1e-45	9e-72	2e-09
9601	Pongo abelii	orang utan	E	506	100	86.8	100	7e-52	9e-72	8e-09
469383	Conexibacter woesei DSM 14684		B	493.3	90	77.5	100	3.5e-38	9e-72	5e-09
85698	Achromobacter xylosoxidans		B	493.2	100	77.3	100	7e-68	9e-72	2e-09
370764	Microbacterium pygmaeum		B	485.6	91.8	78	100	7e-43	9e-72	6e-09
176299	Agrobacterium fabrum str. C58		B	484.9	94.1	78.2	100	2e-47	9e-72	4e-10
614	Serratia liquefaciens		B	455.4	100	82.9	100	3e-67	9e-72	3e-09
1091045	Propionibacterium acnes subsp. defendens ATCC 11828		B	440.5	100	82.6	100	4e-70	9e-72	5e-10
246198	Prevotella intermedia 17		B	436.8	98.7	82.2	100	7e-63	9e-72	5e-10
9913	Bos taurus	domestic cow	E	436.1	100	81.8	100	2e-40	9e-72	1e-08
712624	Streptococcus sp. oral taxon 064		B	410.2	100	85.1	100	2e-63	9e-72	6e-09
9925	Capra hircus	goats	E	409.3	100	81.5	100	2e-34	9e-72	9e-09
329111	Coquillettidia perturbans		E	404.5	99	82.8	100	1e-39	9e-72	1e-08
1054460	Streptococcus pseudopneumoniae IS7493		B	398.6	98.2	80.5	100	7e-58	9e-72	1e-11
1313	Streptococcus pneumoniae		B	393.4	100	83.3	100	3e-66	9e-72	1e-11
693986	Methylobacterium oryzae CBMB20		B	390.2	99.3	76.9	100	3e-67	9e-72	6e-09
1419814	Streptococcus sp. VT 162		B	386.8	98.6	81.7	100	2e-58	9e-72	1e-11
2045	Pimelobacter simplex		B	385.7	92.3	77	100	2e-38	9e-72	6e-09
9600	Pongo pygmaeus	orang utan	E	383.6	100	82.6	100	4e-39	9e-72	1e-08
1435057	Agrobacterium tumefaciens LBA4213 (Ach5)		B	374.2	94	80.7	100	2e-49	9e-72	1e-10
927666	Streptococcus oralis Uo5		B	367.5	100	81.7	100	2e-58	9e-72	6e-09
418223	Methylobacterium phyllosphaerae		B	367.3	100	76.9	100	9e-67	9e-72	4e-09
1903186	Brachybacterium sp. P6-10-X1		B	365	93.1	77.6	100	8e-42	9e-72	3e-09
190485	Xanthomonas campestris pv. campestris str. ATCC 33913		B	364.7	100	85	100	4e-70	9e-72	6e-09
188545	Demodex canis	dog follicle mite	E	362	94.9	80.1	100	2e-29	9e-72	6e-09
266940	Kineococcus radiotolerans SRS30216 = ATCC BAA-149		B	350.2	94	79.8	100	3e-36	9e-72	5e-09
9986	Oryctolagus cuniculus	rabbits	E	344.9	100	85	100	7e-43	9e-72	1e-08
314565	Xanthomonas campestris pv. campestris str. 8004		B	342.5	100	85	100	4e-70	9e-72	6e-09
1902136	Streptococcus sp. NPS 308		B	339.2	100	81.2	100	1e-60	9e-72	1e-11
868597	Stenotrophomonas maltophilia JV3		B	330.4	99.2	87	100	3e-66	9e-72	4e-11
80866	Delftia acidovorans		B	322.6	100	80.4	100	4e-70	9e-72	1e-10
9593	Gorilla gorilla	western gorilla	E	321.6	100	82.6	100	4e-40	9e-72	1e-08
7173	Anopheles arabiensis		E	321.3	100	83	100	2e-44	9e-72	7e-09
398578	Delftia acidovorans SPH-1		B	313.1	100	80.4	100	2e-68	9e-72	1e-10
680646	Rothia mucilaginosa DY-18		B	310.2	100	81.3	100	2e-69	9e-72	5e-09
43675	Rothia mucilaginosa		B	309.3	100	82.5	100	4e-70	9e-72	4e-11
7175	Culex pipiens	northern house mosquito	E	304.3	99.3	82.6	100	9e-36	9e-72	7e-09
61853	Nomascus leucogenys	northern white-cheeked gibbon	E	303.3	100	82	100	3e-50	9e-72	8e-09
233155	Culex pipiens molestus		E	302.2	99.2	82.8	100	1e-35	9e-72	7e-09
546871	Friedmanniella luteola		B	298	98.3	78.2	100	2e-58	9e-72	6e-09
152507	uncultured actinobacterium		B	296.2	100	81.3	100	3e-71	9e-72	6e-09
228918	Ochlerotatus trivittatus		E	294.7	100	80.9	100	3e-36	9e-72	1e-08
443156	Phycicoccus dokdonensis		B	291.1	96.4	78.1	100	8.5e-47	9e-72	2e-09
180282	Delftia tsuruhatensis		B	289	100	81.7	100	4e-70	9e-72	3e-09
1714373	Microbacterium sp. No. 7		B	265.2	92.8	77.5	100	3e-37	9e-72	3e-09
1173027	Microcoleus sp. PCC 7113		B	264.9	100	83.7	100	1e-69	9e-72	3e-12
9874	Odocoileus virginianus	white-tailed deer	E	264.5	100	88.9	100	2e-44	9e-72	9e-09
329107	Culiseta morsitans		E	260.4	99	84	100	1e-40	9e-72	1e-08
59538	Pantholops hodgsonii	chiru	E	252.4	96.6	78.7	100	8e-47	9e-72	2e-10
1346614	Serratia liquefaciens ATCC 27592		B	251.8	100	83.2	100	3e-67	9e-72	1e-13
9544	Macaca mulatta	rhesus monkeys	E	250.3	100	83.2	100	3e-45	9e-72	1e-08
979556	Microbacterium testaceum StLB037		B	248.1	98.7	77.1	100	5e-47	9e-72	6e-09
84292	Microbacterium chocolatum		B	243.7	98.2	78.5	100	1.2e-49	9e-72	2e-09
1793722	Curtobacterium sp. 9128		B	242.4	96.3	77.9	100	8e-41	9e-72	2e-09
1167634	Achromobacter xylosoxidans NH44784-1996		B	239.5	100	78.7	100	2e-69	9e-72	6e-11
1032480	Microlunatus phosphovorus NM-1		B	235.7	98	81	100	6e-59	9e-72	5e-09
401472	Corynebacterium ureicelerivorans		B	234.7	98	81.7	100	4e-60	9e-72	9e-12
762948	Rothia dentocariosa ATCC 17931		B	224.4	100	90.5	100	4e-70	9e-72	5e-10
1906742	Microbacterium sp. BH-3-3-3		B	224	98.7	78.5	100	4e-50	9e-72	6e-09
1313172	Ilumatobacter coccineus YM16-304		B	221.3	93.8	81.3	100	5e-48	9e-72	2e-09
730	[Haemophilus] ducreyi		B	220.9	99.3	80.1	100	2e-68	9e-72	1e-13
1234679	Carnobacterium maltaromaticum LMA28		B	219.2	99	78.4	100	8e-51	9e-72	4e-11
1280	Staphylococcus aureus		B	217	100	82.1	100	2e-48	9e-72	6e-09
99883	Tetraodon nigroviridis	spotted green pufferfish	E	215.2	100	89.7	100	3e-35	9e-72	6e-09
38569	Culex pipiens pipiens		E	213.9	100	82.8	100	4e-35	9e-72	6e-09
124917	Armigeres subalbatus		E	213.4	100	84.8	100	3e-36	9e-72	7e-09
388919	Streptococcus sanguinis SK36		B	211.1	100	79.3	100	1e-60	9e-72	4e-09
1785995	Gemella sp. oral taxon 928		B	210.3	96.9	81.2	100	2e-57	9e-72	1e-10
990315	Xanthomonas campestris pv. raphani 756C		B	209.4	100	80.9	100	3e-66	9e-72	6e-09
912630	Microbacterium sp. LKL04		B	208.4	98.9	77.5	100	4e-50	9e-72	6e-09
546874	Friedmanniella sagamiharensis		B	205.9	98	79.1	100	3e-61	9e-72	6e-09
742013	Delftia sp. Cs1-4		B	204.6	100	80.2	100	7e-68	9e-72	6e-11
712710	Tannerella sp. oral taxon HOT-286		B	204.5	98.4	82.1	100	4e-60	9e-72	4e-10
10029	Cricetulus griseus	Chinese hamsters	E	204.5	100	87.4	100	2e-43	9e-72	9e-09
562971	Achromobacter xylosoxidans C54		B	204.1	100	78.7	100	2e-69	9e-72	3e-10
1920191	Delftia sp. HK171		B	203.1	100	82.3	100	7e-68	9e-72	2e-09
190385	Uranotaenia lowii		E	200	99.1	90.1	100	1e-38	9e-72	7e-09
470	Acinetobacter baumannii		B	199.7	100	81.1	100	2e-69	9e-72	1e-12
9555	Papio anubis	olive baboon	E	199.1	100	82.9	100	1e-45	9e-72	8e-09
710696	Intrasporangium calvum DSM 43043		B	196.6	97	79.3	100	2e-54	9e-72	2e-09
300019	Microbacterium paludicola		B	192.9	99	78.7	100	7e-48	9e-72	5e-10
81056	Wolfiporia cocos		E	189.8	99.3	92.9	100	6e-62	9e-72	1e-10
83333	Escherichia coli K-12		B	188.5	100	85.5	100	1e-69	9e-72	7e-09
523794	Leptotrichia buccalis C-1013-b		B	185.7	98	80.6	100	7e-58	9e-72	7e-15
9531	Cercocebus atys	sooty mangabey	E	182.8	100	91.5	100	5e-48	9e-72	8e-09
1869170	Rhizobium sp. S41		B	182.3	98.7	79.9	100	7e-53	9e-72	1e-08
204565	Chaoborus americanus		E	179	100	91.6	100	2e-42	9e-72	7e-09
862965	Haemophilus parainfluenzae T3T1		B	177.5	99.3	84.3	100	9e-67	9e-72	2e-17
6290	Haemonchus placei		E	172.7	93.4	81.2	100	1.5e-44	9e-72	2e-09
164851	uncultured soil bacterium		B	169.4	100	82.9	100	1e-70	9e-72	2e-09
1903415	Anopheles totivirus		V	169	98.6	92.7	100	6e-64	9e-72	5e-15
1425163	uncultured bacterium ctg7180000001448		B	168.5	95.3	81.4	100	3e-56	9e-72	8e-13
172042	Rothia aeria		B	165.9	100	82	100	4e-70	9e-72	4e-12
33010	Cutibacterium avidum		B	165.4	97.9	80.4	100	4e-60	9e-72	5e-09
9031	Gallus gallus	chickens	E	164.5	100	79.2	100	6e-38	9e-72	9e-09
37951	Aedes sp.		E	163.9	97.9	80	100	9e-31	9e-72	8e-09
1449752	Staphylococcus epidermidis PM221		B	162.1	100	87.2	100	3e-51	9e-72	2e-09
136703	uncultured rumen bacterium		B	161.6	100	87.4	100	5e-69	9e-72	6e-11
1274	Dermacoccus nishinomiyaensis		B	161.4	98	79.2	100	3.5e-54	9e-72	5e-10
1356852	Hymenobacter sp. APR13		B	160.1	97.3	79.7	100	4e-60	9e-72	4e-09
29430	Acinetobacter haemolyticus		B	159.4	100	77.8	100	1e-70	9e-72	2e-09
869072	Psorophora cyanescens		E	159.4	99.2	89.2	100	4e-40	9e-72	1e-08
9545	Macaca nemestrina	pigtail monkey	E	157.3	100	91.5	100	7e-48	9e-72	7e-09
1308	Streptococcus thermophilus		B	155.5	100	82	100	3e-71	9e-72	1e-11
1283	Staphylococcus haemolyticus		B	155.5	100	80.5	100	9e-52	9e-72	2e-09
176279	Staphylococcus epidermidis RP62A		B	155.3	100	87.2	100	3e-51	9e-72	2e-09
1795053	Microbacterium sp. PAMC 28756		B	154.9	99.3	78.1	100	1.3e-53	9e-72	2e-09
117903	Protopolystoma xenopodis		E	153.5	100	84.6	100	4e-40	9e-72	7e-09
477641	Modestobacter marinus		B	152.9	97.3	78.3	100	6.5e-53	9e-72	6e-09
399739	Pseudomonas mendocina ymp		B	152	100	80	100	4e-60	9e-72	9e-09
1678028	Massilia sp. NR 4-1		B	150.1	99.3	79.5	100	2e-58	9e-72	6e-09
176280	Staphylococcus epidermidis ATCC 12228		B	149.5	100	87.2	100	3e-51	9e-72	2e-09
9685	Felis catus	domestic cat	E	148.5	100	78.3	100	5e-35	9e-72	9e-09
675635	Pseudonocardia dioxanivorans CB1190		B	147.8	94.8	77.1	100	4e-45	9e-72	6e-09
294	Pseudomonas fluorescens		B	146.6	100	80.6	100	4e-70	9e-72	6e-09
60711	Chlorocebus sabaeus	green monkey	E	145.6	100	82.9	100	2e-47	9e-72	7e-09
198431	uncultured prokaryote		U	144.8	100	77.6	100	1e-70	9e-72	2e-09
190650	Caulobacter crescentus CB15		B	143.1	100	81.7	100	2e-68	9e-72	5e-10
1001585	Pseudomonas mendocina NK-01		B	142.5	100	86.8	100	8e-62	9e-72	5e-10
399741	Serratia proteamaculans 568		B	142.2	95.9	76.2	100	1e-55	9e-72	6e-09
1227739	Hymenobacter swuensis DY53		B	139.4	97.3	81.8	100	7e-58	9e-72	1e-12
712633	Streptococcus sp. oral taxon 431		B	138.8	100	84.6	100	3e-67	9e-72	6e-09
1658665	Mitsuaria sp. 7		B	137.7	98	79	100	1.1e-58	9e-72	5e-09
424182	Rhizobium sp. IRBG74		B	136.7	96	80.5	100	6.5e-48	9e-72	1e-10
548476	Corynebacterium aurimucosum ATCC 700975		B	136.5	99.3	79.8	100	2e-63	9e-72	6e-09
1871021	Lachnoclostridium phocaeense		B	136.5	92.7	78	100	6e-44	2e-68	2e-09
1297617	Intestinimonas butyriciproducens		B	135.3	94.3	80.1	100	3e-52	9e-72	2e-09
329106	Psorophora ciliata		E	135.2	99.1	89.2	100	4e-40	9e-72	1e-08
4577	Zea mays	maize	E	134.5	100	88.1	100	1e-46	9e-72	8e-09
453304	Agromyces aureus		B	133.9	98	76.5	100	5e-39	9e-72	1e-08
7183	Psorophora ferox		E	133.6	99.2	89.2	100	4e-40	9e-72	1e-08
589382	Agromyces flavus		B	132.3	93.9	77.9	100	2e-36	9e-72	6e-09
99802	Spirometra erinaceieuropaei		E	131.7	98.5	80	100	2e-48	9e-72	9e-09
287	Pseudomonas aeruginosa		B	130.7	100	77.6	100	2e-68	9e-72	3e-09
171953	uncultured Acidobacteria bacterium		B	129.9	100	82.8	100	4e-70	9e-72	1e-11
52773	Actinomyces meyeri		B	129.7	97.6	79.9	100	7e-58	9e-72	2e-11
509190	Caulobacter segnis ATCC 21756		B	129.3	100	80	100	2e-68	9e-72	4e-11
1479019	Methylobacterium sp. C1		B	128.4	96.7	76.8	100	6e-54	9e-72	2e-09
426355	Methylobacterium radiotolerans JCM 2831		B	127.1	98	76.8	100	9e-57	9e-72	4e-10
684552	Agrococcus carbonis		B	126.6	97.3	76.7	100	7e-50	9e-72	2e-09
1302	Streptococcus gordonii		B	125.5	100	79.2	100	4e-70	9e-72	6e-09
1225174	Pseudomonas mendocina S5.2		B	125.2	100	83.6	100	8e-62	9e-72	5e-10
1549858	Sphingomonas taxi		B	124.1	95.2	77.2	100	4.5e-43	9e-72	2e-10
367477	Microbacterium sp. XT11		B	122.8	97.9	75.8	100	3e-41	9e-72	6e-09
305	Ralstonia solanacearum		B	122.6	100	78.9	100	3e-71	9e-72	6e-09
62324	Anopheles funestus	African malaria mosquito	E	122.6	100	90	100	2e-46	9e-72	7e-09
199592	Microbacterium paraoxydans		B	121.8	100	78	100	3e-71	9e-72	5e-09
62977	Acinetobacter sp. ADP1		B	121.8	100	77.2	100	2e-63	9e-72	8e-12
13616	Monodelphis domestica	gray short-tailed opossum	E	121.4	100	82.6	100	2e-39	9e-72	9e-09
1905847	Curtobacterium sp. BH-2-1-1		B	121.3	98.6	78.4	100	3.5e-39	9e-72	6e-09
257708	Roseomonas gilardii		B	120.1	95.4	80.3	100	9e-57	9e-72	4e-11
373844	Aedes nipponicus		E	119.8	95.8	84.6	100	6e-34	9e-72	7e-09
590998	Cellulomonas fimi ATCC 484		B	119.7	97.5	80.5	100	2e-57	9e-72	6e-09
767029	Pseudopropionibacterium propionicum F0230a		B	119.3	98.6	78.2	100	7e-63	9e-72	5e-10
39947	Oryza sativa Japonica Group	Japonica rice	E	119.3	100	84.1	100	6e-58	9e-72	3e-09
40324	Stenotrophomonas maltophilia		B	118.9	100	80.7	100	3e-71	9e-72	6e-09
571913	Luteipulveratus mongoliensis		B	118.1	97.3	76.5	100	4e-45	9e-72	6e-09
61621	Rhinopithecus bieti	black snub-nosed monkey	E	118	100	86.5	100	2e-51	9e-72	8e-09
671223	Propionibacterium sp. oral taxon 193		B	117.3	100	82.1	100	1.3e-57	9e-72	5e-10
146827	Corynebacterium simulans		B	116.5	98.4	79.1	100	2e-58	9e-72	1e-09
526225	Geodermatophilus obscurus DSM 43160		B	116.4	96.8	78.3	100	3e-46	9e-72	5e-10
1644131	Janthinobacterium sp. 1_2014MBL_MicDiv		B	116.1	100	78.5	100	5e-64	9e-72	7e-09
1211	uncultured cyanobacterium		B	115.5	100	78.4	100	7e-68	9e-72	1e-10
621456	Sphingomonas melonis TY		B	113.5	99	80.7	100	7e-53	9e-72	6e-09
1564114	Rhodococcus sp. B7740		B	113	99.3	78.8	100	7e-58	9e-72	2e-09
8355	Xenopus laevis	platanna	E	112.6	100	82.6	100	1e-40	9e-72	7e-09
1170318	Cutibacterium avidum 44067		B	111.6	97.3	78.1	100	2.5e-55	9e-72	1e-10
412690	Microterricola viridarii		B	111.5	99.3	77.6	100	3e-44	9e-72	2e-09
71999	Kocuria palustris		B	110.4	100	77.8	100	3e-71	9e-72	2e-10
4932	Saccharomyces cerevisiae	brewer's yeast	E	110.2	100	90	100	6e-69	9e-72	6e-09
40215	Acinetobacter junii		B	110.1	100	78.8	100	4e-70	9e-72	4e-11
1938334	Microbacterium sp. TPU 3598		B	109.8	99.3	78.4	100	6e-58	9e-72	5e-10
1146883	Blastococcus saxobsidens DD2		B	109.4	96.7	76.3	100	1e-55	9e-72	2e-09
259957	uncultured Chroococcidiopsis sp.		B	108.7	99.2	82.3	100	6e-44	9e-72	6e-13
37927	Sinomonas atrocyanea		B	108.2	100	78	100	2e-69	9e-72	6e-09
2041	Aeromicrobium erythreum		B	107.8	94.7	77.9	100	2e-47	9e-72	6e-09
565050	Caulobacter crescentus NA1000		B	107.4	100	81.7	100	2e-68	9e-72	5e-10
487	Neisseria meningitidis		B	107	100	81	100	4e-70	9e-72	1e-10
402626	Ralstonia pickettii 12J		B	106.6	100	81.7	100	3e-71	9e-72	5e-10
1167641	[Pseudomonas] geniculata N1		B	106.4	97.2	78.4	100	6e-49	9e-72	6e-09
1090615	Nakamurella panacisegetis		B	105.1	97.3	78.6	100	3e-56	9e-72	1e-09
61622	Rhinopithecus roxellana	golden snub-nosed monkey	E	105.1	100	92.3	100	3e-50	9e-72	8e-09
91750	uncultured alpha proteobacterium		B	104.9	100	81.3	100	1e-70	9e-72	2e-09
1658671	Arsenicicoccus sp. oral taxon 190		B	104.6	97.3	79.3	100	7e-50	9e-72	6e-09
748671	Lactobacillus crispatus ST1		B	104.5	100	82.4	100	1e-70	9e-72	6e-10
32644	unidentified		U	104.4	100	80.1	100	1e-70	9e-72	2e-09
89462	Bubalus bubalis	water buffalo	E	103.6	100	82.6	100	9e-42	9e-72	9e-09
7868	Callorhinchus milii	reperepe	E	103.1	100	88	100	8e-38	9e-72	3e-09
1882682	Microvirga ossetica		B	102.9	97.6	81.5	100	1e-55	9e-72	3e-09
336983	Colobus angolensis palliatus		E	102.5	100	82.9	100	4e-49	9e-72	8e-09
2055	Gordonia terrae		B	101.9	100	76.5	100	3e-71	9e-72	6e-09
3708	Brassica napus	rapeseeds	E	101.8	100	84.3	100	8e-62	9e-72	3e-09
7162	Ochlerotatus triseriatus		E	101.1	100	86	100	2e-36	9e-72	1e-08
1758689	Serinicoccus sp. JLT9		B	98	96.6	79.9	100	5.5e-40	9e-72	3e-09
202946	Apteryx australis mantelli		E	98	100	81.8	100	2e-38	9e-72	7e-09
1737458	Cebus capucinus imitator		E	97.3	100	77.6	100	5e-39	9e-72	1e-08
479435	Kribbella flavida DSM 17836		B	96.7	93.5	77.8	100	3e-41	9e-72	6e-09
1795630	Frondihabitans sp. PAMC 28766		B	96.5	97.3	78.2	100	9e-47	9e-72	2e-09
525919	Anaerococcus prevotii DSM 20548		B	96.4	95.6	81.4	100	2e-53	9e-72	9e-14
1561023	Curtobacterium sp. MR_MD2014		B	96.4	98.8	76.2	100	5e-39	9e-72	6e-09
7167	Anopheles albimanus		E	96	100	91.7	100	3e-36	9e-72	7e-09
404583	Micrococcus sp. A1		B	95.9	100	83.6	100	4e-70	9e-72	6e-09
487316	Acinetobacter soli		B	94.6	100	80.5	100	9e-67	9e-72	8e-10
46170	Staphylococcus aureus subsp. aureus		B	94	100	82.1	100	2e-48	9e-72	6e-09
1843368	Sphingobium sp. RAC03		B	93.5	99.3	81	100	5e-64	9e-72	5e-11
120870	Ochlerotatus caspius		E	92.6	100	90.1	100	8e-38	9e-72	1e-08
9568	Mandrillus leucophaeus	drill	E	92.3	100	82.9	100	4e-49	9e-72	7e-09
499555	Dietzia timorensis		B	92.2	98	81.7	100	4e-60	9e-72	2e-09
983917	Rubrivivax gelatinosus IL144		B	91.7	97.7	78	100	7e-48	9e-72	6e-09
15368	Brachypodium distachyon	stiff brome	E	91.7	100	81.7	100	1e-55	9e-72	3e-09
405948	Saccharopolyspora erythraea NRRL 2338		B	91.6	94.4	79.1	100	4e-44	9e-72	1e-09
209713	Stilobezzia antennalis		E	90.5	100	90.9	100	1e-40	9e-72	7e-09
1114965	Streptococcus parasanguinis FW213		B	89.5	100	84.4	100	4e-60	9e-72	1e-12
526226	Gordonia bronchialis DSM 43247		B	89.3	100	78.6	100	1e-70	9e-72	2e-09
1811305	Micrococcus sp. ALBL_223		B	89	100	91.2	100	2e-58	9e-72	2e-10
232721	Acidovorax sp. JS42		B	89	100	78.9	100	1e-60	9e-72	8e-10
428406	Ralstonia pickettii 12D		B	88.9	100	84.5	100	3e-71	9e-72	5e-10
1560345	Sphingomonas panacis		B	85.9	98	78.2	100	4.5e-58	9e-72	1e-09
189668	uncultured Staphylococcus sp.		B	85.8	100	91.1	100	3e-62	9e-72	2e-09
399736	Agrococcus jejuensis		B	84.5	99.3	78.6	100	5e-51	9e-72	2e-09
886293	Singulisphaera acidiphila DSM 18658		B	84.3	95.9	79.6	100	7e-47	4e-70	4e-09
376686	Flavobacterium johnsoniae UW101		B	83.8	98.3	79.4	100	7e-48	9e-72	2e-09
303	Pseudomonas putida		B	83.5	100	79.2	100	3e-71	9e-72	3e-09
257470	uncultured Verrucomicrobiaceae bacterium		B	83.2	100	96.2	100	4e-70	9e-72	3e-13
1302863	Streptococcus cristatus AS 1.3089		B	83.1	100	80.5	100	2e-63	9e-72	1e-12
1826778	unidentified bacterium		B	82.7	100	87.4	100	3e-71	9e-72	4e-12
1385664	Hymenobacter sp. DG25B		B	82.7	97	82.8	100	2e-59	9e-72	1e-11
795665	Hydrogenophaga sp. PBC		B	82.2	99.2	76.8	100	4e-53	9e-72	6e-09
388950	Pontibacter akesuensis		B	82.1	96.7	78	100	2e-52	9e-72	4e-09
36329	Plasmodium falciparum 3D7		E	82.1	100	91.2	100	8e-62	9e-72	3e-13
1798224	Jiangella sp. DSM 45060		B	82	90	78.4	100	3.5e-26	4e-70	6e-09
1690815	Pseudonocardia sp. HH130630-07		B	82	95.9	78.2	100	5e-37	9e-72	4e-09
5061	Aspergillus niger		E	81.9	100	82.6	100	5e-69	9e-72	1e-09
378753	Kocuria rhizophila DC2201		B	81.4	98.7	80.5	100	4e-50	9e-72	5e-09
425265	Malassezia globosa CBS 7966		E	81.3	99	86.8	100	3.5e-55	9e-72	1e-10
1911586	Marinilactibacillus sp. 15R		B	81	95.3	86.4	100	4e-55	9e-72	1e-13
7962	Cyprinus carpio	mirror carp	E	81	100	88.3	100	1.4e-37	9e-72	8e-09
1290	Staphylococcus hominis		B	80.9	100	93.1	100	9e-72	9e-72	1e-11
879274	Shinella sp. HZN7		B	80.7	98	81.5	100	4e-49	9e-72	4e-09
675864	Auraticoccus monumenti		B	80.6	96.5	76.7	100	1e-35	9e-72	3e-10
1768242	Paucibacter sp. KCTC 42545		B	80.5	99.3	81.9	100	2e-64	9e-72	2e-09
1097667	Patulibacter medicamentivorans		B	80.5	94.5	78.6	100	2e-48	3e-71	8e-10
198620	Pseudomonas koreensis		B	80.1	100	81	100	1e-70	9e-72	5e-10
1528099	Lawsonella clevelandensis		B	79.4	98.7	83.6	100	1e-60	9e-72	1e-10
1748	Acidipropionibacterium acidipropionici		B	78.8	98	81.2	100	9e-52	9e-72	2e-09
7955	Danio rerio	zebrafish	E	78.8	100	84.1	100	3e-23	9e-72	7e-09
1721091	Chryseobacterium sp. IHB B 17019		B	78.6	99.3	81	100	7e-63	9e-72	5e-12
553174	Prevotella melaninogenica ATCC 25845		B	78.6	97.3	80.3	100	2e-53	9e-72	4e-14
1696072	Microbacterium sp. CGR1		B	78.3	99.3	78.5	100	4e-50	9e-72	5e-10
1194526	Staphylococcus warneri SG1		B	78.3	100	83.3	100	3e-46	9e-72	2e-09
2718	Cardiobacterium hominis		B	78	100	89.5	100	1e-70	9e-72	9e-18
1916917	Microbacterium sp. 1.5R		B	77.8	99.3	77.7	100	9e-57	9e-72	6e-09
1393376	uncultured bacterium Contig11		B	77.7	92.1	77.9	100	3e-42	7e-68	1e-09
9483	Callithrix jacchus	white-tufted-ear marmoset	E	77.7	100	86.2	100	4e-43	9e-72	1e-08
161899	Corynebacterium singulare		B	77.5	99.3	78.3	100	3e-61	9e-72	3e-09
337191	Gordonia sp. KTR9		B	77.5	100	80.5	100	4e-60	9e-72	6e-09
1411621	Hymenobacter sedentarius		B	77.3	98.7	79.5	100	2e-58	9e-72	6e-09
445576	Pseudonocardia sp. AL041005-10		B	77.1	97.3	77.8	100	6e-42	9e-72	6e-09
585394	Roseburia hominis A2-183		B	76.9	96.9	83.8	100	2e-53	9e-72	5e-15
760570	Streptococcus parasanguinis ATCC 15912		B	76.8	100	84.1	100	7e-58	9e-72	1e-12
426117	Methylobacterium sp. 4-46		B	76.8	93.4	79.8	100	3e-39	3e-71	6e-09
400092	Pontibacter korlensis		B	76.6	94.4	78.1	100	2e-48	9e-72	5e-09
6182	Schistosoma japonicum		E	76.5	100	83.2	100	7e-43	9e-72	8e-09
1385663	Hymenobacter sp. DG25A		B	76.1	96.7	80.7	100	1e-55	9e-72	1e-14
1051973	Rhodococcus fascians D188		B	76	100	78.8	100	2e-58	9e-72	2e-09
28028	Corynebacterium flavescens		B	76	99	78.6	100	4e-45	9e-72	4e-09
593907	Cellulomonas gilvus ATCC 13127		B	75.4	97.9	79.8	100	2e-57	9e-72	6e-09
106649	Acinetobacter guillouiae		B	75.1	100	81	100	1e-65	9e-72	4e-14
261164	Psychrobacter alimentarius		B	74.9	100	83.2	100	2e-55	9e-72	3e-13
1163399	Stenotrophomonas maltophilia D457		B	74.9	100	81.6	100	1e-64	9e-72	1e-12
213810	Ruminococcus champanellensis 18P13 = JCM 17042		B	74.9	97.1	83.5	100	1e-55	9e-72	1e-13
1653479	Rhodococcus sp. PBTS 2		B	74.7	100	78.8	100	6e-58	9e-72	2e-09
156588	uncultured Verrucomicrobia bacterium		B	74.6	100	84	100	1e-60	9e-72	3e-15
5833	Plasmodium falciparum	malaria parasite P. falciparum	E	74.6	100	90.2	100	2e-63	9e-72	3e-13
1390395	Sphingomonas sp. LK11		B	74.5	99.1	79.7	100	9e-62	9e-72	6e-09
596154	Alicycliphilus denitrificans K601		B	74.4	99.2	76.7	100	2e-49	9e-72	6e-10
152509	uncultured Bacteroidetes bacterium		B	74.3	100	84.4	100	7e-68	9e-72	2e-09
358220	Acidovorax sp. KKS102		B	73.6	100	80.8	100	1e-65	9e-72	2e-09
1296619	Staphylococcus capitis CR01		B	73.6	100	87.3	100	2e-48	9e-72	2e-09
316	Pseudomonas stutzeri		B	73.5	100	82	100	1e-70	9e-72	2e-09
1653478	Rhodococcus sp. PBTS 1		B	73.2	99.3	78.7	100	6e-54	9e-72	3e-09
161896	Corynebacterium camporealensis		B	73	99.1	79.8	100	1e-59	9e-72	4e-11
511145	Escherichia coli str. K-12 substr. MG1655		B	72.9	100	85.5	100	1e-69	9e-72	7e-09
446860	Kocuria flava		B	72.8	100	78.9	100	6e-48	9e-72	2e-09
131310	Parastrongyloides trichosuri		E	72.8	98.8	79.8	100	2e-53	9e-72	1e-09
471853	Beutenbergia cavernae DSM 12333		B	71.8	95.4	78.3	100	3e-42	9e-72	3e-09
1349767	Janthinobacterium agaricidamnosum NBRC 102515 = DSM 9628		B	71.7	98.2	78.3	100	7e-47	9e-72	2e-09
105219	Ralstonia mannitolilytica		B	71.6	100	81.9	100	3e-71	9e-72	6e-09
72758	Staphylococcus capitis subsp. capitis		B	71.4	100	89.5	100	1e-49	9e-72	2e-09
388357	Kocuria turfanensis		B	71.4	100	77.4	100	6e-48	9e-72	6e-09
41957	Aspergillus conicus		E	71.4	99.3	95.2	100	6e-67	9e-72	2e-16
279808	Staphylococcus haemolyticus JCSC1435		B	71.3	100	78	100	3e-50	9e-72	2e-09
1759399	Streptococcus sp. A12		B	71.3	100	84.2	100	7e-68	9e-72	4e-10
1703	Brevibacterium linens		B	70.9	100	79.3	100	2e-62	9e-72	6e-09
1920127				70.9	98.7	80.3	100	1e-51	9e-72	2e-09
188950	Bodomorpha minima		E	70.6	98.7	83.4	100	1e-55	9e-72	8e-09
318479	Dracunculus medinensis	dracunculiasis worm	E	70.3	99.3	89.2	100	3e-67	9e-72	2e-09
307036	Chrysemys sp. JM-2004		E	70.1	100	86	100	3e-37	9e-72	8e-09
1636152	Planctomyces sp. SH-PL62		B	70	94.3	78.2	100	1e-49	9e-72	5e-09
1701325	uncultured bacterium 5G12		B	69.9	93.6	84.8	100	1.3e-48	2e-69	2e-09
76731	Roseateles depolymerans		B	69.3	100	81.1	100	7e-68	9e-72	6e-09
1646498	Acinetobacter sp. TTH0-4		B	68.7	100	78.8	100	4e-65	9e-72	4e-11
387005	Onchocerca flexuosa		E	68.5	98.8	84.6	100	2e-62	9e-72	9e-13
329103	Ochlerotatus excrucians		E	68.4	100	90.1	100	5e-38	9e-72	1e-08
1195817	bacterium EBAD26		B	68.2	100	90.7	100	9e-67	9e-72	6e-10
178339	Actinomyces hongkongensis		B	68.2	100	75.7	100	4e-65	9e-72	5e-10
225991	Comamonas aquatica		B	68	100	78.3	100	4e-70	9e-72	2e-09
156978	Corynebacterium imitans		B	67.8	99.3	77	100	4e-60	9e-72	5e-10
376	Bradyrhizobium sp.		B	67.6	100	77.4	100	3e-71	9e-72	6e-09
1630693	Gemmata sp. SH-PL17		B	67.6	92.2	78.8	100	1e-40	4e-65	6e-15
535289	Acidovorax ebreus TPSY		B	67.1	100	81	100	2e-58	9e-72	8e-10
1874630	Clavibacter michiganensis subsp. capsici		B	66.7	99.1	79	100	1e-49	9e-72	5e-09
710685	Mycobacterium rhodesiae NBB3		B	66.6	99.3	78.5	100	1e-65	9e-72	2e-09
386891	Moraxella bovoculi		B	66.6	100	83.2	100	6e-64	9e-72	3e-13
51351	Brassica rapa subsp. pekinensis	pe-tsai	E	66.4	100	83.5	100	8e-62	9e-72	2e-13
1424958	uncultured bacterium ctg7180000000909		B	66.3	98.5	81.5	100	1.8e-57	9e-72	2e-10
479436	Veillonella parvula DSM 2008		B	65.9	99.2	88.1	100	1e-60	9e-72	9e-20
546263	Neisseria elongata subsp. glycolytica ATCC 29315		B	64.7	100	82.5	100	4e-70	9e-72	5e-12
223967	Methylobacterium populi		B	64.5	100	78.5	100	2e-64	9e-72	2e-09
161895	Corynebacterium phocae		B	64.5	98.8	78.8	100	2e-49	9e-72	3e-14
1575	Leifsonia xyli		B	64.2	98.3	77.9	100	5.5e-39	9e-72	7e-10
471854	Dyadobacter fermentans DSM 18053		B	64.2	98.7	76.7	100	8e-51	9e-72	6e-09
203275	Tannerella forsythia 92A2		B	63.7	100	80.3	100	2.2e-60	9e-72	2e-17
365046	Ramlibacter tataouinensis TTB310		B	63.6	98.7	78.7	100	1.3e-57	9e-72	5e-10
446469	Sanguibacter keddieii DSM 10542		B	63.6	98.2	80.3	100	1e-46	9e-72	3e-09
1274631	Bradyrhizobium icense		B	63.6	94.4	80.3	100	2.1e-50	9e-72	6e-09
1156560	Ichthyosporea sp. ex Tenebrio molitor		E	63.4	100	91.8	100	1.5e-51	9e-72	7e-14
1609977	Sphingomonas hengshuiensis		B	63.1	96.7	77.8	100	1e-45	9e-72	1e-10
1641402	Pseudonocardia sp. HH130629-09		B	62.6	97.2	78.2	100	2e-36	9e-72	5e-09
344338	uncultured Firmicutes bacterium		B	62.4	100	85.6	100	1e-70	9e-72	7e-09
1437360	Bradyrhizobium erythrophlei		B	62	100	77.2	100	1e-70	9e-72	6e-09
1736675	Devosia sp. A16		B	62	94	80.1	100	2e-47	9e-72	5e-09
1682113	Mycobacterium sp. YC-RL4		B	61.9	100	82.1	100	1e-60	9e-72	9e-11
441620	Methylobacterium populi BJ001		B	61.6	98.7	77.2	100	3e-61	9e-72	1e-09
727	Haemophilus influenzae		B	61.3	100	77.5	100	2e-68	9e-72	7e-13
4679	Allium cepa	onion	E	61.3	100	84.9	100	5e-53	9e-72	2e-11
419479	Jiangella alkaliphila		B	61.1	88	77.7	100	2e-24	2e-63	6e-09
9796	Equus caballus	horse	E	61	100	79.4	100	2e-41	9e-72	9e-09
117157	Actinopolymorpha singaporensis		B	60.9	92.9	77.7	100	2e-34	3e-66	5e-09
1195821	bacterium EBAD30		B	60.2	99.3	90.7	100	6e-64	9e-72	6e-10
333812	Culex environmental sample		E	60.2	100	91.4	100	7e-33	2e-64	8e-09
722472	Bradyrhizobium lablabi		B	60	97.5	79.1	100	1.3e-47	9e-72	6e-09
570417	Wolbachia endosymbiont of Culex quinquefasciatus Pel		B	60	100	97.6	100	4e-70	9e-72	2e-09
4550	Secale cereale	rye	E	60	100	84.9	100	1e-69	9e-72	1e-09
334413	Finegoldia magna ATCC 29328		B	59.9	98.5	88.6	100	3e-56	9e-72	2e-14
219572	Pseudomonas antarctica		B	59.9	100	82.9	100	4e-70	9e-72	5e-10
446466	Cellulomonas flavigena DSM 20109		B	59.8	98.2	77.1	100	1e-44	9e-72	6e-09
112509	Hordeum vulgare subsp. vulgare	two-rowed barley	E	59.7	100	84.4	100	4e-70	9e-72	1e-09
467705	Streptococcus gordonii str. Challis substr. CH1		B	59.6	100	80.5	100	2e-68	9e-72	6e-09
1492898	Flavisolibacter sp. LCS9		B	59.1	96	82.6	100	3e-52	3e-71	1e-13
1827469	Brevundimonas sp. GW460-12-10-14-LB2		B	58.8	100	80	100	2e-63	9e-72	3e-09
166587	uncultured Chloroflexi bacterium		B	58.4	100	81.6	100	7e-68	9e-72	1e-11
472572	Chilomastix mesnili		E	58.1	98	92.8	100	1e-45	2e-69	9e-15
1784	Mycobacterium simiae		B	57.9	92.9	76.9	100	1.7e-35	3e-71	2e-09
479431	Nakamurella multipartita DSM 44233		B	57.7	95.7	79.3	100	4e-40	9e-72	1e-10
1771	Mycobacterium phlei		B	57.6	98.7	77.8	100	3e-41	9e-72	6e-09
712122	Actinomyces sp. oral taxon 414		B	57.5	95.7	78.7	100	6.5e-37	9e-72	6e-09
191495	Conexibacter woesei		B	57.4	95.2	82.1	100	6e-54	9e-72	8e-13
1285583	Corynebacterium casei LMG S-19264		B	57.3	97.2	82.2	100	9e-57	9e-72	2e-09
1156431	Streptococcus sp. I-G2		B	57.3	100	85.8	100	2e-64	9e-72	1e-12
1123269	Sphingomonas sanxanigenens DSM 19645 = NX02		B	56.9	98.7	76.9	100	7e-55	9e-72	5e-10
420662	Methylibium petroleiphilum PM1		B	56.9	94.2	81	100	9e-36	9e-72	6e-09
460265	Methylobacterium nodulans ORS 2060		B	56.6	92.4	78.6	100	3e-30	9e-72	6e-09
451379	Syphacia muris		E	56.6	94.1	84.9	100	1e-46	2e-68	6e-09
86027	uncultured beta proteobacterium		B	56.3	100	88.6	100	3e-71	9e-72	2e-09
158500	Novosphingobium resinovorum		B	56.3	99.3	76.9	100	2e-62	9e-72	2e-10
366602	Caulobacter sp. K31		B	56.1	100	81.4	100	3e-51	9e-72	1e-11
1034889	Variovorax sp. HW608		B	55.7	100	79.6	100	9e-62	9e-72	6e-09
515393	Pseudomonas yamanorum		B	55.6	100	84.9	100	1e-69	9e-72	5e-10
108981	Acinetobacter schindleri		B	55.6	100	80.9	100	4e-70	9e-72	3e-13
543728	Variovorax paradoxus S110		B	55.5	99.3	79.4	100	1.5e-61	9e-72	6e-09
1355477	Bradyrhizobium diazoefficiens		B	55.5	100	79.2	100	4e-65	9e-72	6e-09
1586287	Lentzea guizhouensis		B	55.4	94.8	79	100	3e-32	9e-72	6e-09
9798	Equus przewalskii	Przewalski's horse	E	55.4	100	83.3	100	1e-40	9e-72	8e-09
588932	Brevundimonas naejangsanensis		B	55.1	100	78.4	100	1e-70	9e-72	2e-09
37166	Simulium sanctipauli		E	55	100	95.3	100	9e-26	3e-62	7e-09
76857	Fusobacterium nucleatum subsp. polymorphum		B	54.6	100	84.9	100	3e-66	9e-72	2e-21
640081	Dechlorosoma suillum PS		B	54.2	100	82	100	2e-69	9e-72	1e-16
644	Aeromonas hydrophila		B	54.2	100	85.7	100	2e-69	9e-72	3e-09
375	Bradyrhizobium japonicum		B	54.1	100	79.3	100	9e-72	9e-72	2e-09
657313	Ruminococcus torques L2-14		B	53.6	94.7	84.5	100	4e-45	9e-72	7e-12
41959	Aspergillus penicillioides		E	53.6	100	95.7	100	7e-68	9e-72	1e-11
595537	Variovorax paradoxus EPS		B	53.5	99.3	79.8	100	2.5e-65	9e-72	6e-09
211114	Allokutzneria albata		B	53.3	96.2	77.9	100	1e-32	9e-72	1e-09
1798223	Leifsonia sp. 21MFCrub1.1		B	53.2	97.3	79.2	100	6e-38	9e-72	6e-09
7163	Aedes vexans		E	53.2	100	90.1	100	3e-37	9e-72	7e-09
443906	Clavibacter michiganensis subsp. michiganensis NCPPB 382		B	53.1	99.3	79.4	100	4e-50	9e-72	6e-09
1179773	Saccharothrix espanaensis DSM 44229		B	53	96.3	76.9	100	8e-36	9e-72	2e-09
175244	uncultured Basidiomycota		E	52.9	100	93.7	100	4e-70	9e-72	1e-10
118613	Pseudomonas sp. B10		B	52.6	100	92	100	4e-70	9e-72	5e-10
717962	Coprococcus catus GD/7		B	52.5	91.1	82.8	100	1e-35	4e-70	5e-10
46338	Corethrella wirthi		E	52.5	100	91.6	100	4e-40	9e-72	7e-09
181582	uncultured Frankia sp.		B	52.4	95.9	81.7	100	3e-36	9e-72	1e-12
47885	Pseudomonas oryzihabitans		B	52.4	100	83.9	100	2e-69	9e-72	3e-09
379731	Pseudomonas stutzeri A1501		B	52.2	100	83.7	100	4e-65	9e-72	1e-10
42431	Culex territans		E	52.2	100	84	100	6e-39	9e-72	1e-08
596153	Alicycliphilus denitrificans BC		B	51.9	100	76.7	100	4.3e-57	9e-72	4e-10
395495	Leptothrix cholodnii SP-6		B	51.4	94.5	78.1	100	2.5e-35	9e-72	5e-10
335659	Bradyrhizobium sp. S23321		B	51.1	94.9	82.1	100	4e-45	9e-72	6e-09
1842539	Bosea sp. RAC05		B	51	99.3	77	100	9e-67	9e-72	4e-10
9678	Crocuta crocuta	spotted hyena	E	50.8	100	86.4	100	4e-45	9e-72	9e-09
732	Aggregatibacter aphrophilus		B	50.6	100	84.3	100	3e-71	9e-72	2e-17
1160721	Ruminococcus bicirculans		B	50.6	93.3	83.3	100	9e-46	9e-72	1e-18
37293	Aotus nancymaae	Ma's night monkey	E	50.6	100	83.3	100	8e-40	9e-72	8e-09
370526	Mycobacterium rutilum		B	50.5	99.3	78	100	2e-53	9e-72	5e-10
397945	Acidovorax citrulli AAC00-1		B	50.4	100	82.2	100	3e-59	9e-72	6e-09
31964	Clavibacter michiganensis subsp. sepedonicus		B	50.3	100	78.8	100	1e-54	9e-72	9e-09
1842727	Rhodoferax sp. DCY110		B	50.2	100	78.6	100	3e-67	9e-72	1e-11
109790	Lactobacillus jensenii		B	49.9	100	84.3	100	7e-68	9e-72	5e-15
1387353	Paludisphaera borealis		B	49.9	95.6	79.1	100	9e-47	9e-72	2e-09
1156433	Streptococcus sp. I-P16		B	49.6	100	82	100	3e-66	9e-72	4e-10
662878	Leucosporidium sp. AY30		E	49.6	99.3	87.1	100	4.5e-54	9e-72	9e-13
53358	Intrasporangium calvum		B	49.4	98.7	85.3	100	7e-63	9e-72	5e-13
1608473	Acinetobacter sp. NCu2D-2		B	49.3	100	80.6	100	4e-65	9e-72	8e-12
1379909	Rufibacter sp. DG15C		B	49.2	97.5	80.9	100	2e-54	9e-72	5e-09
446462	Actinosynnema mirum DSM 43827		B	49.1	95.4	78.7	100	3e-36	3e-67	6e-09
1246301	Variovorax paradoxus B4		B	49	100	81.3	100	7e-63	9e-72	6e-09
1262235	Corethrella amazonica		E	48.9	100	91.6	100	1e-41	9e-72	7e-09
1236518	Prevotella scopos JCM 17725		B	48.7	98.3	82.4	100	7e-58	9e-72	1e-13
1096868	Pseudonocardia sp. EC080625-04		B	48.7	95.7	78.1	100	1.6e-41	9e-72	5e-09
634176	Aggregatibacter aphrophilus NJ8700		B	48.7	100	88.3	100	3e-66	9e-72	2e-17
1425034	uncultured bacterium ctg7180000000987		B	48.7	98	85.5	100	1.5e-64	9e-72	5e-29
5518	Fusarium graminearum		E	48.6	100	81.2	100	6e-54	9e-72	4e-11
5064	Aspergillus restrictus		E	48.4	100	94.5	100	4e-70	9e-72	4e-17
861299	Gemmatirosa kalamazoonesis		B	48.3	92.3	79.1	100	5e-33	9e-72	6e-09
1518534	Anopheles coluzzii		E	48.3	100	90.6	100	2e-58	9e-72	2e-09
712357	Leptotrichia sp. oral taxon 212		B	48.2	99.3	82.4	100	9e-56	9e-72	3e-11
1295141	Pseudomonas veronii 1YdBTEX2		B	47.6	100	81.1	100	2e-69	9e-72	5e-10
1245469	Bradyrhizobium oligotrophicum S58		B	47.4	100	80.2	100	1e-70	9e-72	6e-09
120872	Aedes cinereus		E	47.4	100	90.1	100	2e-37	9e-72	7e-09
111015	Actinomyces radicidentis		B	47.3	100	79.3	100	1e-55	9e-72	6e-09
396	Rhizobium phaseoli		B	47.3	100	77.3	100	2e-38	9e-72	5e-10
743718	Isoptericola variabilis 225		B	47	95.2	76.9	100	1e-24	3e-71	6e-09
1300342	Dokdonella koreensis DS-123		B	47	95.7	78.5	100	1e-51	9e-72	3e-11
212767	Mycobacterium sp. JS623		B	46.7	98.7	79	100	4e-60	9e-72	8e-10
7178	Culex tritaeniorhynchus		E	46.7	100	84	100	4e-35	9e-72	7e-09
1813736				46.6	91.3	78.3	100	3e-34	3e-71	6e-09
8022	Oncorhynchus mykiss	rainbow trout	E	46.3	100	89.4	100	6e-34	9e-72	7e-09
450851	Phenylobacterium zucineum HLK1		B	46.1	99.2	81.4	100	2e-42	9e-72	6e-10
1096856	Pseudonocardia sp. EC080619-01		B	45.9	96	78.1	100	4e-44	9e-72	5e-09
6999	Gryllus bimaculatus	two-spotted cricket	E	45.5	94.5	87.6	100	8e-37	9e-72	9e-14
878220	Chryseobacterium sp. StRB126		B	45.4	98.3	80.1	100	9e-62	9e-72	6e-09
61645	Enterobacter asburiae		B	45.4	100	93.7	100	4e-70	9e-72	2e-14
9838	Camelus dromedarius	one-humped camel	E	45.4	100	78.6	100	3e-41	9e-72	9e-09
1688404	Pseudonocardia sp. EC080610-09		B	45.3	96	78.1	100	4.5e-44	9e-72	5e-09
439334	Mycobacterium avium subsp. hominissuis		B	45.3	100	78.5	100	3e-52	9e-72	6e-09
1532555	Brevundimonas sp. DS20		B	45.2	100	85.1	100	5e-59	9e-72	4e-11
156976	Corynebacterium riegelii		B	45.2	99.3	86	100	4e-65	9e-72	1e-09
643561	Acidovorax avenae subsp. avenae ATCC 19860		B	45.1	100	83.5	100	2e-63	9e-72	6e-09
298653	Frankia sp. EAN1pec		B	45	96.7	80	100	6e-48	3e-71	5e-09
121224	Pediculus humanus corporis	human body louse	E	45	100	86.1	100	3e-37	9e-72	1e-10
9669	Mustela putorius furo	ferret	E	44.9	100	81	100	1e-37	9e-72	1e-08
5599	Alternaria alternata		E	44.7	100	83.3	100	3e-71	9e-72	3e-13
1849032	Arthrobacter sp. U41		B	44.6	99.3	80	100	9e-67	9e-72	4e-10
153809	uncultured proteobacterium		B	44.6	100	87.3	100	3e-71	9e-72	2e-09
222805	Mycobacterium chimaera		B	44.5	93.4	81.1	100	2e-37	9e-72	5e-10
545619	Paraoerskovia marina		B	43.9	98	79.7	100	4e-40	9e-72	6e-09
479432	Streptosporangium roseum DSM 43021		B	43.7	97.6	79.3	100	3.6e-27	2e-68	6e-09
28091	Neisseria weaveri		B	43.6	100	82.9	100	5e-69	9e-72	4e-16
630515	Microlunatus soli		B	43.5	92.4	78.5	100	3e-36	9e-72	5e-09
1920667	Mycobacterium sp. WY10		B	43.5	98.3	80.5	100	1.1e-38	9e-72	6e-09
5412	Cystofilobasidium capitatum		E	43.2	100	88.9	100	3e-71	9e-72	1e-10
1484118	Hymenobacter sp. PAMC 26628		B	43.1	98	77.5	100	1e-49	9e-72	6e-09
48296	Acinetobacter pittii		B	43	100	78.2	100	2e-69	9e-72	1e-11
560757	Forcipomyia pluvialis		E	43	100	91.6	100	1e-41	9e-72	7e-09
94132	Ramlibacter tataouinensis		B	42.8	99.3	79.8	100	2e-57	9e-72	6e-09
560259	Atrichopogon sp. MAB-2008		E	42.8	100	91.6	100	3e-42	9e-72	7e-09
33888	Rathayibacter tritici		B	42.7	99.3	80.5	100	2.5e-42	9e-72	6e-09
480	Moraxella catarrhalis		B	42.7	100	83.7	100	3e-66	9e-72	3e-13
5535	Rhodotorula glutinis		E	42.6	100	86	100	2e-69	9e-72	6e-15
349741	Akkermansia muciniphila ATCC BAA-835		B	42.3	100	82.7	100	9e-51	9e-72	5e-10
560710	Dixa submaculata		E	42.2	100	91.6	100	2.5e-31	3e-66	7e-09
1685010	Chryseobacterium sp. IHB B 10212		B	42.1	98.3	78.9	100	7e-53	9e-72	6e-09
4072	Capsicum annuum		E	42	100	83.5	100	5e-54	9e-72	9e-14
1653480	Alloactinosynnema sp. L-07		B	41.9	97.1	78.8	100	1.5e-36	9e-72	6e-09
318586	Paracoccus denitrificans PD1222		B	41.9	98.1	78.3	100	6e-57	9e-72	1e-10
1300344	Isoptericola dokdonensis DS-3		B	41.7	98.7	77.5	100	1e-31	9e-72	3e-09
9365	Erinaceus europaeus	western European hedgehog	E	41.7	100	82.8	100	6e-44	9e-72	9e-09
33014	Clavibacter michiganensis subsp. insidiosus		B	41.6	100	78.5	100	1e-54	9e-72	9e-09
1719	Corynebacterium pseudotuberculosis		B	41.5	98	86.9	100	2e-49	9e-72	4e-09
571915	Corynebacterium mustelae		B	41.5	93.2	79.6	100	1e-46	9e-72	3e-14
657314	Blautia obeum A2-162		B	41.4	94.2	79.5	100	7e-45	7e-68	9e-12
710421	Mycobacterium chubuense NBB4		B	41.4	94.7	78.5	100	2e-53	9e-72	8e-11
384638	[Bacteroides] pectinophilus		B	41.4	95.5	84	100	3e-47	2e-69	5e-15
1484116	Hymenobacter sp. PAMC 26554		B	41.3	98.7	81.4	100	2e-53	9e-72	4e-09
1314	Streptococcus pyogenes		B	41.3	100	89.3	100	4e-54	9e-72	4e-09
1042156	Clostridium sp. SY8519		B	41.1	93.9	83.5	100	3e-47	4e-70	1e-14
7260	Drosophila willistoni		E	41.1	100	88.2	100	7e-38	9e-72	7e-09
1705617	Capnocytophaga sp. oral taxon 323		B	41	97.2	83.3	100	3e-56	9e-72	1e-09
93944	Nonomuraea sp. ATCC 39727		B	40.7	98.2	77.8	100	1e-20	3e-42	5e-09
46209	Ochlerotatus punctor		E	40.5	100	90.1	100	2e-38	9e-72	7e-09
1899017	Candidatus Melainabacteria bacterium MEL.A1		B	40.4	94.5	80.2	100	3e-46	3e-71	5e-15
7883	Lepidosiren paradoxa	South American lungfish	E	40.3	100	89.4	100	1e-40	9e-72	8e-09
28090	Acinetobacter lwoffii		B	40.2	100	79.4	100	3e-71	9e-72	2e-13
114615	Bradyrhizobium sp. ORS 278		B	40.1	100	80.1	100	1e-70	9e-72	6e-09
522373	Stenotrophomonas maltophilia K279a		B	40.1	100	86.2	100	1e-65	9e-72	4e-11
404735	uncultured Eimeriidae		E	40.1	100	92	100	1e-70	9e-72	4e-17
329099	Ochlerotatus communis		E	39.9	100	90.1	100	2e-38	9e-72	7e-09
106654	Acinetobacter nosocomialis		B	39.8	100	79.2	100	2e-69	9e-72	2e-09
328691	Muridae environmental sample		E	39.8	100	90.3	100	2e-39	9e-72	8e-09
1842534	Sinorhizobium sp. RAC02		B	39.6	99.3	80.7	100	3e-46	9e-72	5e-09
175275	Uncultured Cercozoa		E	39.6	100	87.8	100	2e-69	9e-72	5e-17
693746	Oscillibacter valericigenes Sjm18-20		B	39.5	92.7	82.9	100	9e-47	4e-70	2e-15
996285	Pseudomonas stutzeri DSM 4166		B	39.4	100	82.4	100	2e-62	9e-72	1e-10
1385755	synthetic Escherichia coli C321.deltaA		B	39.3	100	85.5	100	1e-69	9e-72	7e-09
1643450	Devosia sp. H5989		B	39.3	96.5	80.4	100	9e-56	3e-71	7e-11
1842533	Acidovorax sp. RAC01		B	39.3	100	80.3	100	2e-67	9e-72	8e-11
487214	Streptococcus pneumoniae Hungary19A-6		B	39.2	100	86.6	100	3e-62	9e-72	1e-11
446471	Xylanimonas cellulosilytica DSM 15894		B	39.2	97.9	76.6	100	3e-26	2e-69	6e-09
237609	Pseudomonas alkylphenolica		B	39	100	81.6	100	1e-69	9e-72	5e-10
745310	Sphingomonas sp. MM-1		B	39	98.5	79.2	100	5e-54	9e-72	1e-10
206308	Sesbania drummondii	poisonbean	E	39	100	87.3	100	2e-32	9e-72	2e-09
237610	Pseudomonas psychrotolerans		B	38.9	100	81.8	100	7e-68	9e-72	3e-09
28035	Staphylococcus lugdunensis		B	38.8	100	82	100	6e-49	9e-72	5e-09
1449976	Kutzneria albida DSM 43870		B	38.7	96.3	78.3	100	7e-33	9e-72	2e-09
931866	Bradyrhizobium ottawaense		B	38.7	94.3	79.1	100	2e-43	9e-72	6e-09
1223566	Bradyrhizobium sp. CCGE-LA001		B	38.5	99.3	80.9	100	7e-53	9e-72	6e-09
413882	[Polyangium] brachysporum		B	38.5	99.3	80.7	100	7e-63	9e-72	6e-09
69395	Caulobacter henricii		B	38.3	100	80.3	100	3e-66	9e-72	2e-09
670052	Cryobacterium arcticum		B	38.3	99.2	79.3	100	2e-45	9e-72	6e-09
512565	Actinoplanes missouriensis 431		B	38.3	95.8	78.1	100	3e-31	9e-72	2e-09
29918	Cladosporium herbarum		E	38.2	100	92.9	100	3e-71	9e-72	4e-11
69	Lysobacter enzymogenes		B	38.1	98.7	80.8	100	1e-45	3e-71	4e-13
1882833	Frankineae bacterium MT45		B	37.9	95.9	77	100	2e-42	7e-68	4e-09
55967	Aedes togoi		E	37.7	100	88	100	3e-31	3e-61	7e-09
1311	Streptococcus agalactiae		B	37.5	100	83.3	100	6e-59	9e-72	3e-12
521097	Capnocytophaga ochracea DSM 7271		B	37.4	96.7	84	100	4e-53	9e-72	2e-18
37682	Aegilops tauschii		E	37.4	100	91.1	100	3e-66	9e-72	1e-09
1791	Mycobacterium aurum		B	37.3	100	78	100	1e-65	9e-72	6e-09
1882747	Afipia sp. GAS231		B	37.3	99	79.6	100	3e-56	9e-72	5e-10
1379910	Rufibacter sp. DG31D		B	37.2	96.6	78.2	100	1e-51	4e-70	1e-09
410823	fungal endophyte		E	37.2	100	94.7	100	4e-70	9e-72	1e-11
392499	Sphingomonas wittichii RW1		B	37.1	98.3	81.1	100	7e-53	9e-72	2e-09
279828	Microcella alkaliphila		B	37	99.3	78.3	100	2e-47	9e-72	2e-09
1407071	Acinetobacter sp. TGL-Y2		B	37	100	78.5	100	2e-67	9e-72	3e-12
1221576	Starkeya sp. SL25		B	37	100	95.8	100	1e-70	9e-72	7e-13
610130	[Clostridium] saccharolyticum WM1		B	36.9	95.8	84.8	100	3e-51	9e-72	1e-14
1295	Staphylococcus schleiferi		B	36.8	100	79.9	100	4e-45	9e-72	2e-09
47857	Micromonospora echinaurantiaca		B	36.8	96	81.4	100	3e-36	9e-72	2e-09
384	Rhizobium leguminosarum		B	36.7	100	80.4	100	6e-47	9e-72	1e-10
350058	Mycobacterium vanbaalenii PYR-1		B	36.7	100	80	100	6e-64	9e-72	2e-09
41871	Acipenser fulvescens	lake sturgeon	E	36.7	100	95.1	100	7e-37	9e-72	2e-09
1503101	uncultured Filobasidiella		E	36.7	100	86.9	100	4e-65	9e-72	1e-11
298654	Frankia inefficax		B	36.6	92.8	79.3	100	5e-38	9e-67	3e-12
649831	Actinoplanes sp. N902-109		B	36.5	97	78	100	5e-38	9e-72	5e-10
391008	Stenotrophomonas maltophilia R551-3		B	36.5	100	84.6	100	2e-58	9e-72	3e-16
290399	Arthrobacter sp. FB24		B	36.4	99.3	80.5	100	9e-62	9e-72	4e-09
1334187	Haemophilus influenzae KR494		B	36.4	99.3	83.3	100	5e-69	9e-72	4e-18
1811275	Kocuria sp. ALBL_117		B	36.4	100	93.4	100	3e-61	9e-72	2e-10
572307	Neospora caninum Liverpool		E	36.3	96.9	86.6	100	2.5e-39	9e-72	6e-17
51028	Enterobius vermicularis	human pinworm	E	36.3	100	81.4	100	1.2e-69	9e-72	5e-10
114707	uncultured Pseudomonas sp.		B	36.2	100	92	100	3e-71	9e-72	9e-12
1256590	uncultured bacterium A1Q1_fos_862		B	36.2	91.2	83.5	100	1e-44	4e-70	1e-10
1461584	Arthrobacter saudimassiliensis		B	36.2	97.3	78.9	100	9e-36	9e-72	2e-10
256749	Steatoda borealis		E	36.2	100	98	100	1e-69	9e-72	5e-14
2054	Gordonia bronchialis		B	36.1	100	82.9	100	3e-71	9e-72	1e-12
216778	Stenotrophomonas rhizophila		B	36.1	100	81.5	100	3e-71	9e-72	8e-10
1230383	Malassezia sympodialis ATCC 42132		E	36.1	100	78.8	100	2e-37	9e-72	5e-09
1852377	Actinomyces sp. Marseille-P2985		B	36	98.7	85.9	100	4e-65	9e-72	1e-09
113562	Actinoplanes derwentensis		B	35.9	98.2	78.4	100	3e-31	9e-72	2e-09
376418	Micrococcus sp. A7		B	35.9	100	83.6	100	2e-63	9e-72	1e-18
38302	Corynebacterium mycetoides		B	35.7	98.9	80.3	100	1e-55	9e-72	6e-09
1736	Eubacterium limosum		B	35.7	91.2	78	100	3e-36	3e-66	3e-10
1338630	Cladosporium allicinum		E	35.5	100	92.9	100	3e-71	9e-72	1e-11
692370	Altererythrobacter dongtanensis		B	35.4	98	81.6	100	5.5e-46	9e-72	2e-09
1896196	Porphyrobacter sp. LM 6		B	35.4	94.6	82.7	100	4e-40	9e-72	4e-11
479433	Catenulispora acidiphila DSM 44928		B	35.3	90.9	80.1	100	4e-29	2e-68	1e-10
1082933	Mesorhizobium amorphae CCNWGS0123		B	35.3	94.6	77.9	100	6e-34	9e-72	6e-09
657323	Ruminococcus sp. SR1/5		B	35.3	97.1	80.6	100	3e-51	9e-72	9e-12
502558	Eggerthella sp. YY7918		B	35.2	93.5	85.1	100	1e-45	9e-72	6e-14
1811338	Moraxella sp. ALBL_026		B	35.1	100	84.7	100	1e-70	9e-72	6e-10
192	Azospirillum brasilense		B	35.1	96.5	78.8	100	5e-39	4e-65	2e-09
1215087	Pseudomonas putida S12		B	35.1	100	86.1	100	5.5e-69	9e-72	5e-10
869216	Streptococcus pneumoniae INV200		B	35.1	100	86	100	3e-61	9e-72	1e-11
657322	Faecalibacterium prausnitzii SL3/3		B	35	95.3	84	100	1e-48	9e-72	8e-11
33050	Sphingopyxis macrogoltabida		B	34.8	95.8	79.9	100	3e-33	9e-72	6e-09
348824	Rhizobium favelukesii		B	34.8	97	81.1	100	4e-39	9e-72	2e-09
1795631	Variovorax sp. PAMC 28711		B	34.7	100	77.6	100	7e-68	9e-72	6e-09
120107	Sphingobium cloacae		B	34.7	99.2	82	100	2e-54	9e-72	5e-11
550	Enterobacter cloacae		B	34.7	100	89.7	100	3e-71	9e-72	1e-08
156851	Latrodectus geometricus	grey widow	E	34.7	100	94	100	2e-68	9e-72	6e-09
37919	Rhodococcus opacus		B	34.6	100	75.8	100	9e-62	9e-72	6e-09
175243	uncultured Ascomycota		E	34.6	100	86.5	100	1e-70	9e-72	1e-10
1297793	[Clostridium] sphenoides JCM 1415		B	34.5	95.4	85	100	1.3e-47	9e-72	6e-11
1136941	Gordonia sp. QH-11		B	34.5	100	80	100	1e-46	9e-72	1e-11
1809055	Acinetobacter sp. DUT-2		B	34.5	100	81.8	100	2e-69	9e-72	1e-10
8354	Xenopus borealis	Marasbit clawed frog	E	34.5	100	84.7	100	7e-37	9e-72	7e-09
39432	Saimiri boliviensis boliviensis	Bolivian squirrel monkey	E	34.3	100	92.9	100	2e-41	9e-72	8e-09
120965	uncultured planctomycete		B	34.2	100	90.4	100	2e-63	9e-72	4e-11
1447715	Bifidobacterium pseudolongum PV8-2		B	34.2	100	98	100	5e-64	9e-72	1e-10
74873	Anopheles sinensis		E	34.2	100	91.8	100	1e-35	9e-72	7e-09
1619070	Candidatus Saccharibacteria bacterium GW2011_GWC2_44_17		B	34.1	95.4	86.4	100	2e-48	9e-72	1e-11
1400053	Bacteroidales bacterium CF		B	34	90.4	82.2	100	4e-40	9e-67	1e-10
139056	Uranotaenia sapphirina		E	34	99.3	90.1	100	6e-39	9e-72	1e-08
1392005	Comamonas testosteroni TK102		B	33.8	100	82.6	100	7e-53	9e-72	6e-11
452652	Kitasatospora setae KM-6054		B	33.8	98.9	76.6	100	2e-29	2e-48	5e-09
9749	Delphinapterus leucas	white whale	E	33.8	100	88.9	100	7e-43	9e-72	9e-09
54571	Streptomyces venezuelae		B	33.7	100	79.7	100	5e-30	9e-72	6e-09
717608	[Clostridium] cf. saccharolyticum K10		B	33.6	93.4	78.9	100	2e-42	9e-72	4e-11
358574	uncultured microorganism		U	33.6	100	83.3	100	3e-71	9e-72	2e-09
1324352	Chryseobacterium gallinarum		B	33.4	99.3	79.5	100	1e-65	9e-72	1e-10
485917	Pedobacter heparinus DSM 2366		B	33.4	99.3	80.9	100	1e-59	9e-72	3e-12
224911	Bradyrhizobium diazoefficiens USDA 110		B	33.4	99.3	79.2	100	7e-58	9e-72	6e-09
1171373	Acidipropionibacterium acidipropionici ATCC 4875		B	33.4	98	81.5	100	9e-57	9e-72	1e-09
869309	Streptococcus pneumoniae SPNA45		B	33.3	100	86.7	100	2e-62	9e-72	1e-12
1246995	Actinoplanes friuliensis DSM 7358		B	33.3	97.3	78.4	100	5e-38	9e-72	1e-10
1377	Aerococcus viridans		B	33.2	100	90	100	1e-60	9e-72	3e-10
549	Pantoea agglomerans		B	33.2	100	85.4	100	3e-71	9e-72	3e-12
469371	Thermobispora bispora DSM 43833		B	33.2	89.6	77.5	100	1.1e-29	3e-56	6e-09
858619	Corynebacterium variabile DSM 44702		B	33.1	98.7	80.2	100	4e-54	9e-72	2e-13
33033	Parvimonas micra		B	32.9	98.7	79.1	100	1e-42	3e-71	2e-12
1121353	Corynebacterium callunae DSM 20147		B	32.9	99.1	79.6	100	4e-50	9e-72	3e-14
556325	Neomicrococcus aestuarii		B	32.8	100	84.5	100	2e-39	9e-72	2e-10
879243	Porphyromonas asaccharolytica DSM 20707		B	32.8	95.3	86.4	100	1e-51	9e-72	5e-15
239730	uncultured Actinomycetales bacterium		B	32.7	100	86.9	100	3e-71	9e-72	4e-09
47878	Pseudomonas azotoformans		B	32.7	100	78.3	100	4e-70	9e-72	5e-10
157739	Vigna angularis var. angularis		E	32.7	100	87.6	100	2e-48	9e-72	3e-09
76777	Malassezia sympodialis		E	32.7	100	78.8	100	2e-39	9e-72	5e-09
106370	Frankia casuarinae		B	32.5	95.8	78.1	100	5e-38	9e-72	2e-09
516950	Streptococcus pneumoniae CGSP14		B	32.2	100	86	100	3e-61	9e-72	1e-11
316058	Rhodopseudomonas palustris HaA2		B	32.2	93.4	77.1	100	1e-45	9e-72	6e-11
1121367	Corynebacterium propinquum DSM 44285		B	32.2	98	90.1	100	3e-61	9e-72	2e-15
471852	Thermomonospora curvata DSM 43183		B	32.1	96.2	79.3	100	2e-32	9e-72	4e-11
86473	uncultured gamma proteobacterium		B	32	100	84	100	1e-70	9e-72	3e-09
964	Herbaspirillum seropedicae		B	31.9	100	78.2	100	2e-58	9e-72	2e-09
83263	Aminobacter aminovorans		B	31.8	97.8	80	100	1.5e-50	9e-72	3e-09
381	Mesorhizobium loti		B	31.7	99.3	80.8	100	3e-66	9e-72	3e-10
861360	Glutamicibacter arilaitensis Re117		B	31.7	100	81.5	100	3e-47	9e-72	2e-10
718255	Roseburia intestinalis XB6B4		B	31.6	97.3	76.6	100	4.5e-58	9e-72	3e-11
1307832	Tannerella forsythia 3313		B	31.6	99.3	80.3	100	1.7e-51	9e-72	2e-17
8409	Pelophylax nigromaculatus	three-striped pond frog	E	31.6	100	88.5	100	3e-36	9e-72	9e-09
88688	Caulobacter segnis		B	31.5	100	89.6	100	3e-71	9e-72	2e-09
875328	Mycobacterium sinense		B	31.5	98.3	80.4	100	2e-48	3e-71	5e-09
1097677	Clavibacter michiganensis subsp. nebraskensis NCPPB 2581		B	31.4	99.3	80.4	100	3e-51	9e-72	5e-09
8090	Oryzias latipes	medaka	E	31.3	100	88.6	100	5e-29	9e-72	6e-09
170187	Streptococcus pneumoniae TIGR4		B	31.2	100	85.4	100	3e-61	9e-72	1e-12
1112204	Gordonia polyisoprenivorans VH2		B	31	100	81.2	100	7e-48	9e-72	3e-14
627192	Sphingobium sp. SYK-6		B	30.9	99.3	80	100	2e-53	9e-72	2e-09
76123	Prevotella enoeca		B	30.7	95.8	82.1	100	2e-49	9e-72	8e-13
77166	Dendroctonus ponderosae	mountain pine beetle	E	30.7	100	79.4	100	2e-59	9e-72	2e-13
578459	Rhodotorula graminis WP1		E	30.7	100	83.1	100	6.5e-36	9e-72	5e-09
488222	Streptococcus pneumoniae JJA		B	30.6	100	84.8	100	9e-62	9e-72	1e-12
561276	Streptococcus pneumoniae ATCC 700669		B	30.6	100	84.8	100	9e-62	9e-72	1e-12
114	Gemmata obscuriglobus		B	30.6	93.3	83.3	100	1.6e-41	9e-67	1e-09
76773	Malassezia globosa		E	30.6	100	94	100	3e-71	9e-72	5e-09
37329	Nocardia farcinica		B	30.5	100	80.9	100	4.3e-52	9e-72	2e-09
860235	Kibdelosporangium phytohabitans		B	30.5	97.3	80.5	100	1.6e-36	4e-70	5e-10
1904944	Stenotrophomonas sp. LM091		B	30.5	100	82.4	100	1e-64	9e-72	1e-10
1842535	Blastomonas sp. RAC04		B	30.4	98.6	78.1	100	1e-45	9e-72	1e-10
1357915	Arthrobacter sp. QXT-31		B	30.4	100	78	100	1e-65	9e-72	6e-09
7153	Chironomus tentans		E	30.4	100	80.3	100	5e-34	9e-72	7e-09
121292	Pseudarthrobacter sulfonivorans		B	30.3	99.3	77.7	100	6.5e-66	9e-72	2e-10
171292	uncultured Mycobacterium sp.		B	30.3	100	87.8	100	1e-70	9e-72	3e-14
1304	Streptococcus salivarius		B	30.2	100	82.5	100	4e-70	9e-72	1e-11
189423	Streptococcus pneumoniae 670-6B		B	30.1	100	86.8	100	2e-62	9e-72	1e-11
645127	Corynebacterium kroppenstedtii DSM 44385		B	29.9	96.6	80	100	4e-40	9e-72	2e-09
34034	uncultured delta proteobacterium		B	29.9	100	81	100	2e-63	9e-72	5e-10
1870984	Anaerococcus mediterraneensis		B	29.8	96.6	79	100	4e-55	9e-72	3e-11
285665	Micromonospora coriariae		B	29.8	96.7	79.4	100	3e-31	9e-72	1e-10
512763	Rufibacter tibetensis		B	29.8	98	81	100	1e-60	9e-72	1e-10
34085	Riemerella anatipestifer		B	29.8	98	79.3	100	2e-61	9e-72	6e-14
1335048	Defluviimonas alba		B	29.7	98	79	100	1.5e-40	9e-72	7e-10
986	Flavobacterium johnsoniae		B	29.7	99.1	78.2	100	3e-55	9e-72	5e-09
34880	Nyctereutes procyonoides	raccoon dog	E	29.7	100	89.8	100	6e-44	9e-72	8e-09
558173	Corynebacterium doosanense CAU 212 = DSM 45436		B	29.6	98.8	79.2	100	4e-50	9e-72	3e-09
436717	Acinetobacter oleivorans DR1		B	29.6	100	83.1	100	5e-69	9e-72	1e-15
7792	Heterodontus francisci	horn shark	E	29.6	100	89.4	100	3e-37	9e-72	8e-09
267128	Sphingopyxis granuli		B	29.5	92.3	79.7	100	6e-38	9e-72	4e-11
4567	Triticum turgidum subsp. durum	durum wheat	E	29.5	100	89.4	100	2e-54	9e-72	3e-09
685727	Rhodococcus hoagii 103S		B	29.4	97.6	80	100	3e-46	9e-72	7e-11
515619	[Eubacterium rectale] ATCC 33656		B	29.3	98.1	82.5	100	7e-48	9e-72	2e-10
936902	Micrococcus sp. MG-2010-D12		B	29.3	100	83.6	100	9e-67	9e-72	5e-21
667564	Mansonia africana		E	29.3	100	89.1	100	2.5e-28	9e-72	6e-10
308724	Culex rubithoracis		E	29.3	100	88.9	100	3e-41	9e-72	7e-09
3641	Theobroma cacao	cocoa	E	29.2	100	92.2	100	5e-54	9e-72	1e-09
51665	Aerococcus urinaeequi		B	29.1	100	83.3	100	2e-59	9e-72	3e-10
1526658	Bosea vaviloviae		B	29.1	100	78.6	100	3.5e-69	9e-72	2e-09
106592	Ensifer adhaerens		B	29	100	79.6	100	2e-67	9e-72	6e-09
1587	Lactobacillus helveticus		B	29	100	88.4	100	9e-72	9e-72	6e-10
1842537	Hydrogenophaga sp. RAC07		B	29	100	79.7	100	5.2e-45	9e-72	6e-09
6269	Anisakis simplex	herring worm	E	29	100	92	100	1.2e-68	9e-72	5e-10
444103	Streptomyces sp. CNQ-509		B	28.9	96.2	79.1	100	3e-23	2e-53	2e-09
767031	Prevotella denticola F0289		B	28.8	95.4	83.1	100	4e-45	9e-72	1e-10
317808	Aedes vittatus		E	28.8	100	91.1	100	1e-34	9e-72	1e-08
266264	Cupriavidus metallidurans CH34		B	28.7	100	79.6	100	4e-70	9e-72	2e-09
545656	Culex modestus		E	28.7	100	84	100	3e-36	9e-72	7e-09
1068978	Amycolatopsis methanolica 239		B	28.6	93.9	77.9	100	1e-25	6e-59	2e-09
656366	Arthrobacter alpinus		B	28.6	100	85.2	100	6e-62	9e-72	4e-09
1223515	Corynebacterium humireducens NBRC 106098 = DSM 45392		B	28.6	98.7	79.7	100	3e-46	4e-70	6e-13
9361	Dasypus novemcinctus	nine-banded armadillo	E	28.6	100	84.1	100	6e-44	9e-72	9e-09
512566	Streptococcus pneumoniae G54		B	28.5	100	83.3	100	9e-62	9e-72	1e-12
1881016	Achromobacter sp. MFA1 R4		B	28.5	100	81.2	100	2e-52	9e-72	5e-09
484429	Sphingobium sp. YBL2		B	28.5	100	78	100	4e-65	9e-72	2e-09
497964	Chthoniobacter flavus Ellin428		B	28.5	93.9	85.2	100	3e-47	9e-72	8e-09
702967	Corynebacterium sp. NML98-0116		B	28.5	99.3	80.3	100	4e-55	9e-72	3e-14
762376	Achromobacter xylosoxidans A8		B	28.5	98.6	83.5	100	4e-45	9e-72	6e-11
504	Kingella kingae		B	28.4	98.7	86.8	100	2e-63	9e-72	4e-16
430522	Pedobacter steynii		B	28.4	99.3	77.4	100	1.9e-56	9e-72	4e-09
657316	Megamonas hypermegale ART12/1		B	28.4	100	93.4	100	4e-62	9e-72	2e-20
134601	Mycobacterium goodii		B	28.3	99.3	79	100	2e-52	9e-72	2e-09
574093	Streptococcus pneumoniae AP200		B	28.2	100	85.4	100	2.5e-60	9e-72	1e-12
37181	Budorcas taxicolor	takin	E	28.2	100	88.9	100	8e-42	9e-72	9e-09
299152	Micromonospora siamensis		B	28.1	97.3	78.8	100	1e-44	9e-72	1e-10
1328	Streptococcus anginosus		B	28	100	81.4	100	2e-69	9e-72	1e-12
1221565	Microbacterium sp. 1-9		B	28	99.3	91.8	100	2e-68	9e-72	1e-12
325443	Culex minor		E	28	100	88.9	100	7e-38	9e-72	7e-09
698761	Rhizobium tropici CIAT 899		B	27.9	100	78.1	100	2e-38	9e-72	2e-09
693977	Deinococcus proteolyticus MRP		B	27.9	96.7	85.1	100	5.1e-50	9e-72	1e-11
751585	Coprococcus sp. ART55/1		B	27.9	93.7	81.5	100	6.5e-41	9e-72	2e-13
510516	Aspergillus oryzae RIB40		E	27.9	100	88.3	100	9e-57	9e-72	1e-09
700598	Niastella koreensis GR20-10		B	27.6	96.5	79.5	100	7e-58	9e-72	6e-09
5421	Xanthophyllomyces dendrorhous		E	27.6	100	90.7	100	3e-66	9e-72	1e-10
888727	Eubacterium sulci ATCC 35585		B	27.5	91.7	83.2	100	1.5e-42	9e-72	8e-18
573	Klebsiella pneumoniae		B	27.5	100	80.6	100	1e-70	9e-72	2e-09
83427	uncultured Streptococcus sp.		B	27.5	100	79.5	100	9e-72	9e-72	4e-09
713604	Amycolatopsis mediterranei S699		B	27.5	94.6	78.3	100	3e-36	2e-68	6e-09
307121	Micromonospora krabiensis		B	27.4	97.3	78.8	100	8e-37	9e-72	6e-10
1881	Micromonospora viridifaciens		B	27.4	97.1	77.8	100	2e-34	9e-72	2e-09
170823	Pristiophorus cirratus	longnose sawshark	E	27.4	100	89.4	100	8e-38	9e-72	8e-09
140439	Aedes japonicus japonicus		E	27.4	100	90.1	100	1.5e-37	9e-72	1e-08
1539298	Treponema sp. OMZ 838		B	27.3	97.2	85.4	100	4e-50	9e-72	1e-18
158749	uncultured Caulobacter sp.		B	27.3	100	94.8	100	3e-71	9e-72	2e-09
1117645	Elizabethkingia anophelis		B	27.3	100	81.4	100	2e-69	9e-72	2e-13
53408	Pseudomonas citronellolis		B	27.3	100	80.3	100	3e-66	9e-72	3e-09
435756	Alloteropsis semialata		E	27.3	100	92.3	100	3e-62	9e-72	3e-09
182211	Culex annulus		E	27.3	96.1	89	100	1e-27	9e-72	9e-10
316407	Escherichia coli str. K-12 substr. W3110		B	27.2	100	85.5	100	2e-69	9e-72	7e-09
529	Ochrobactrum anthropi		B	27.2	100	82.6	100	3e-66	9e-72	1e-10
1789224	Acinetobacter larvae		B	27.1	100	79.7	100	1e-65	9e-72	3e-13
68249	Streptomyces pactum		B	27.1	100	79	100	1e-70	9e-72	6e-09
1121362	Corynebacterium halotolerans YIM 70093 = DSM 44683		B	27.1	98.1	78.3	100	2e-32	2e-68	6e-09
240016	Verrucomicrobium spinosum DSM 4136 = JCM 18804		B	27	89.5	84.3	98.7	4e-39	3e-67	1e-15
83334	Escherichia coli O157:H7		B	27	100	95.8	100	2e-68	9e-72	3e-12
417305	uncultured beta proteobacterium CBNPD1 BAC clone 578		B	26.9	99.3	94.6	100	3.5e-64	9e-72	6e-09
1130804	Streptococcus pneumoniae ST556		B	26.9	100	84.8	100	4e-65	9e-72	1e-11
42660	Udeniomyces puniceus		E	26.9	100	95	100	6.5e-71	9e-72	1e-10
79684	Microtus ochrogaster	prairie voles	E	26.9	100	86.4	100	1e-41	9e-72	8e-09
328552	Bradyrhizobium denitrificans		B	26.8	100	86.2	100	3e-71	9e-72	4e-11
476282	Bradyrhizobium japonicum SEMIA 5079		B	26.8	100	79.3	100	3e-56	9e-72	6e-09
1367847	Paracoccus aminophilus JCM 7686		B	26.8	98	81	100	2e-58	9e-72	6e-09
84531	Lysobacter antibioticus		B	26.7	98.9	78.5	100	1e-55	9e-72	6e-09
326424	Frankia alni ACN14a		B	26.7	96.6	79	100	1e-44	9e-72	5e-09
536056	Escherichia coli DH1		B	26.7	100	85.5	100	2e-69	9e-72	7e-09
1112	Porphyrobacter neustonensis		B	26.6	100	82.4	100	2e-49	9e-72	2e-09
860228	Capnocytophaga canimorsus Cc5		B	26.6	99.2	83.7	100	2e-58	9e-72	1e-12
419475	Ochrobactrum pseudogrignonense		B	26.6	98	85.4	100	3e-57	9e-72	1e-10
869311	Streptococcus pneumoniae SPN032672		B	26.5	100	84.8	100	5e-64	9e-72	1e-11
1331671	Pseudomonas putida H8234		B	26.5	100	82.3	100	5e-69	9e-72	5e-10
869312	Streptococcus pneumoniae SPN033038		B	26.5	100	84.8	100	2e-63	9e-72	1e-11
94987	Hexanchus griseus		E	26.5	100	88.3	100	2e-38	9e-72	8e-09
991905	Polymorphum gilvum SL003B-26A1		B	26.4	89.8	77.3	100	2e-35	2e-53	1e-09
1879023	Mycobacterium sp. djl-10		B	26.4	99.3	79	100	2e-46	9e-72	6e-09
1702325	Chelatococcus sp. CO-6		B	26.4	95.4	80.4	100	1e-41	3e-71	1e-10
9646	Ailuropoda melanoleuca	giant panda	E	26.4	100	77.9	100	3.5e-39	9e-72	6e-10
1515612	Sphingopyxis fribergensis		B	26.3	99	79.9	100	4e-49	9e-72	2e-09
485	Neisseria gonorrhoeae		B	26.3	100	84.3	100	4e-70	9e-72	2e-15
639283	Starkeya novella DSM 506		B	26.2	91.8	80.4	100	2e-24	4e-65	6e-09
712411	Olsenella sp. oral taxon 807		B	26.2	100	85.3	100	5e-59	9e-72	6e-17
571	Klebsiella oxytoca		B	26.1	100	89.4	100	3e-71	9e-72	3e-12
1127134	Nocardia cyriacigeorgica GUH-2		B	26.1	97.7	82	100	7e-43	9e-72	6e-09
1072256	Corynebacterium uterequi		B	26.1	98.7	79	100	4e-55	9e-72	8e-13
479434	Sphaerobacter thermophilus DSM 20745		B	26.1	88.6	78.2	97.4	3e-25	6e-49	2e-09
30066	Anopheles merus		E	26.1	100	82.2	100	8e-44	9e-72	7e-09
47858	Micromonospora echinofusca		B	26	97.3	76.7	100	1e-44	9e-72	6e-09
538025	Rhizobium etli 8C-3		B	26	100	79.2	100	8e-42	9e-72	1e-09
703222	Kibdelosporangium sp. MJ126-NF4		B	26	97.4	79.9	100	6e-38	4e-70	6e-09
471857	Saccharomonospora viridis DSM 43017		B	25.9	95.9	77.9	100	7e-36	4e-70	2e-09
1770	Mycobacterium avium subsp. paratuberculosis		B	25.7	90.1	78.5	100	1e-34	9e-72	6e-09
10044	Phodopus sungorus	striped hairy-footed hamster	E	25.7	100	88.9	100	3e-42	9e-72	9e-09
521096	Tsukamurella paurometabola DSM 20162		B	25.6	99.3	78.8	100	1e-45	9e-72	2e-09
1354275	Mycobacterium vaccae 95051		B	25.5	100	79	100	2e-58	9e-72	1e-10
314722	Pseudoxanthomonas suwonensis		B	25.5	99.2	84.2	100	1.1e-52	9e-72	2e-10
488221	Streptococcus pneumoniae 70585		B	25.5	100	86	100	2e-62	9e-72	1e-11
487213	Streptococcus pneumoniae Taiwan19F-14		B	25.5	100	84.8	100	9e-62	9e-72	1e-11
424704	Roseomonas vinacea		B	25.4	100	97.9	100	3e-71	9e-72	5e-16
310513	Ochlerotatus sollicitans	eastern saltmarsh mosquito	E	25.4	100	91.1	100	3e-37	9e-72	1e-08
477680	Filimonas lacunae		B	25.3	97.3	83.1	100	2e-64	4e-70	6e-09
575614	Prevotella sp. oral taxon 299 str. F0039		B	25.3	98	83.6	100	8e-57	9e-72	1e-10
573065	Asticcacaulis excentricus CB 48		B	25.2	99.2	83	100	6e-49	9e-72	4e-12
1855352	Streptomyces sp. TLI_053		B	25.2	98.9	80.4	100	7e-27	2e-68	6e-09
316274	Herpetosiphon aurantiacus DSM 785		B	25.2	95.2	80.8	100	6e-39	4e-70	4e-11
1352	Enterococcus faecium		B	25.2	100	89.9	100	2e-57	9e-72	4e-11
170811	Apristurus profundorum	deepwater catshark	E	25.2	100	90.7	100	6e-34	9e-72	7e-09
115547	uncultured archaeon		A	25.1	100	87.9	100	4e-70	9e-72	3e-14
1033922	Rhodococcus sp. WB1		B	25.1	98.7	77.4	100	3e-36	9e-72	6e-09
316057	Rhodopseudomonas palustris BisB5		B	25	98.6	82.1	100	3e-57	9e-72	1e-10
531844	Flavobacteriaceae bacterium 3519-10		B	25	99.1	88.7	100	7e-57	9e-72	7e-19
120871	Ochlerotatus cataphylla		E	25	100	90.1	100	5e-38	9e-72	1e-08
1129559	Ochlerotatus diantaeus		E	25	100	90.1	100	5e-38	9e-72	1e-08
329101	Ochlerotatus aurifer		E	25	100	90.1	100	5e-38	9e-72	1e-08
587753	Pseudomonas chlororaphis		B	24.9	100	80.8	100	4e-70	9e-72	5e-10
1315974	Sphingobium sp. TKS		B	24.9	100	79.3	100	2e-67	9e-72	1e-09
955	Wolbachia pipientis		B	24.9	100	97.6	100	1e-70	9e-72	2e-09
935199	Rhodococcus sp. p52		B	24.9	100	80.6	100	6e-39	9e-72	6e-09
59808	Acricotopus lucens		E	24.9	100	93.3	100	1e-35	9e-72	7e-09
134962	Nocardia soli		B	24.8	98.7	80.8	100	7e-43	9e-72	5e-09
272630	Methylobacterium extorquens AM1		B	24.8	100	81.5	100	2e-58	9e-72	4e-10
391735	Verminephrobacter eiseniae EF01-2		B	24.7	98.7	83.7	100	2e-39	9e-72	4e-09
29917	Cladosporium cladosporioides		E	24.7	100	92.9	100	3e-71	9e-72	4e-11
1307442	Fusobacterium hwasookii ChDC F174		B	24.6	100	88.3	100	1.2e-64	9e-72	2e-21
3711	Brassica rapa	field mustard	E	24.6	99.3	86.7	100	8e-46	9e-72	3e-09
365044	Polaromonas naphthalenivorans CJ2		B	24.5	100	82	100	2e-49	9e-72	8e-13
1391654	Labilithrix luteola		B	24.5	93.2	80.7	98.6	4e-49	3e-66	6e-09
502025	Haliangium ochraceum DSM 14365		B	24.5	90.2	78.9	98.5	1e-21	4e-60	1e-09
1202450	Mycobacterium haemophilum DSM 44634		B	24.5	90.9	81.2	100	5.5e-30	9e-72	4e-09
7897	Latimeria chalumnae	coelacanth	E	24.5	100	84	100	7e-38	9e-72	8e-09
1679444	Akkermansia glycaniphila		B	24.4	94.5	80.2	100	3e-41	9e-72	3e-12
931626	Acetobacterium woodii DSM 1030		B	24.4	94	77.5	100	6e-39	3e-66	3e-10
74869	Anopheles maculatus		E	24.4	100	89.3	100	2.5e-25	2e-69	7e-09
76760	Pseudomonas rhodesiae		B	24.3	100	83.8	100	1e-69	9e-72	5e-10
279238	Novosphingobium aromaticivorans DSM 12444		B	24.3	99.3	79.1	100	7e-50	9e-72	5e-10
1884263	Selenomonas sp. oral taxon 920		B	24.3	100	85.1	100	1.2e-63	9e-72	4e-11
697283	Streptococcus pneumoniae gamPNI0373		B	24.3	100	86.8	100	6e-63	9e-72	1e-11
1630135	Dermabacter vaginalis		B	24.3	99.3	79.3	100	1e-53	9e-72	6e-14
465721	Steroidobacter denitrificans		B	24.3	96	86.5	100	2e-48	9e-72	3e-13
702113	Novosphingobium sp. PP1Y		B	24.3	99.2	82.5	100	2e-52	9e-72	2e-10
1229671	Mycobacterium avium subsp. hominissuis TH135		B	24.3	89.5	78.2	100	7.5e-35	9e-72	6e-09
356852	Micromonospora coxensis		B	24.1	98.7	79.3	100	1e-37	9e-72	5e-10
1324350	Acinetobacter equi		B	24.1	100	79	100	4e-70	9e-72	1e-10
1750	Pseudopropionibacterium propionicum		B	24.1	99.3	82.9	100	9e-67	9e-72	3e-13
170817	Dalatias licha	kitefin shark	E	24.1	100	89.4	100	3e-37	9e-72	8e-09
247156	Nocardia farcinica IFM 10152		B	24	99.3	76.5	100	5e-43	9e-72	2e-09
688245	Comamonas testosteroni CNB-2		B	24	100	78.2	100	7e-53	9e-72	5e-10
698382	uncultured bacterium 164		B	24	97.9	90.7	100	3.5e-49	7e-68	3e-19
1679721	Herbinix luporum		B	24	94	83.8	100	4e-35	2e-68	4e-09
1136497	Brevibacterium siliguriense		B	24	100	81.3	100	2e-62	9e-72	5e-09
321662	Pseudomonas moraviensis		B	24	100	80.7	100	3e-71	9e-72	5e-10
329	Ralstonia pickettii		B	24	100	89.9	100	3e-71	9e-72	5e-10
16719	Juglans nigra	black walnut	E	24	100	95.8	100	1e-70	9e-72	1e-22
78245	Xanthobacter autotrophicus Py2		B	23.8	97.3	79.7	100	3e-38	2e-69	1e-09
925818	Methylobacterium sp. AMS5		B	23.8	100	79.7	100	4e-65	9e-72	3e-12
120878	Ochlerotatus sticticus		E	23.8	100	90.1	100	2e-38	9e-72	1e-08
96345	Flavobacterium psychrophilum		B	23.7	99.1	80.8	100	2e-49	9e-72	2e-09
373153	Streptococcus pneumoniae D39		B	23.7	100	87.7	100	1e-60	9e-72	1e-12
1191062	Comamonas testosteroni P19		B	23.7	100	83.7	100	1.2e-58	9e-72	5e-10
1214266	Culex hayashii		E	23.7	100	88.9	100	1e-36	9e-72	7e-09
329105	Ochlerotatus taeniorhynchus		E	23.7	100	79.7	100	3e-37	9e-72	1e-08
441500	Corynebacterium timonense		B	23.6	99.3	82.8	100	1e-55	9e-72	6e-09
566027	Micrococcus yunnanensis		B	23.5	100	97.8	100	9e-72	9e-72	5e-16
159447	uncultured Corynebacterium sp.		B	23.5	100	88.7	100	3e-71	9e-72	1e-12
171101	Streptococcus pneumoniae R6		B	23.5	100	87.7	100	1e-60	9e-72	1e-12
57979	Alopias pelagicus	pelagic thresher	E	23.5	100	89.4	100	3e-36	9e-72	7e-09
568069	Clunio marinus		E	23.4	100	93.3	100	2e-33	9e-72	7e-09
561267	Culex theileri		E	23.4	100	84	100	7e-38	9e-72	7e-09
48466	Prosthecobacter vanneervenii		B	23.3	91.8	86	98.7	6.5e-46	3e-67	3e-32
890382	Albugo laibachii Nc14		E	23.3	100	92	100	2e-69	9e-72	5e-10
1307444	Fusobacterium hwasookii ChDC F300		B	23.2	100	84.9	100	6e-63	9e-72	1e-15
1408189	Corynebacterium lactis RW2-5		B	23.2	98.8	84.2	100	3e-36	9e-72	2e-10
38743	Culex salinarius		E	23.2	100	84	100	2e-38	9e-72	7e-09
543877	Altererythrobacter marensis		B	23.1	94.6	79.5	100	6e-44	9e-72	5e-09
1074919	Staphylococcus aureus subsp. aureus ST228		B	23.1	100	91.6	100	6e-48	9e-72	6e-09
3635	Gossypium hirsutum	cotton	E	23.1	100	79.5	100	3e-50	9e-72	3e-10
37332	Nocardia seriolae		B	23	100	80.8	100	3e-30	9e-72	2e-09
1307443	Fusobacterium hwasookii ChDC F206		B	23	100	84.4	100	4e-65	9e-72	2e-21
128780	Stenotrophomonas acidaminiphila		B	23	100	85.1	100	1e-65	9e-72	4e-11
656024	Frankia symbiont of Datisca glomerata		B	23	88	77.9	100	2e-23	7e-68	9e-10
35755	Corynebacterium kutscheri		B	23	97.4	84.8	100	2e-49	9e-72	1e-13
136857	Corynebacterium testudinoris		B	23	98.7	82.7	100	2e-44	9e-72	7e-14
216142	Pseudomonas rhizosphaerae		B	23	100	83.3	100	1e-70	9e-72	5e-10
158754	uncultured Sphingomonas sp.		B	23	100	98	100	3e-71	9e-72	5e-16
1712317	Melicharidae sp. ARP-2015		E	23	100	92	100	3e-57	9e-72	8e-13
7797	Squalus acanthias	spiny dogfish	E	23	100	89.4	100	1e-36	9e-72	8e-09
27585	Chlamydoselachus anguineus	frill shark	E	23	100	88.3	100	2e-38	9e-72	8e-09
42896	Anopheles bwambae		E	23	100	94.3	100	7e-43	9e-72	7e-09
1303	Streptococcus oralis		B	22.9	100	91.8	100	6.5e-71	9e-72	1e-11
485918	Chitinophaga pinensis DSM 2588		B	22.9	95.3	78.3	100	1e-43	3e-71	4e-11
9691	Panthera pardus	leopard	E	22.9	100	83.2	100	2e-41	9e-72	4e-09
38742	Culex restuans		E	22.9	100	84	100	7e-38	9e-72	7e-09
329102	Ochlerotatus cantator		E	22.9	100	90.1	100	7e-38	9e-72	7e-09
170813	Centroscyllium fabricii	black dogfish	E	22.9	100	91.4	100	3e-31	9e-72	8e-09
1107316	Neisseria oralis		B	22.8	100	92	100	3e-71	9e-72	4e-16
349106	Psychrobacter sp. PRwf-1		B	22.8	100	83.3	100	2.8e-53	9e-72	4e-11
279113	Collimonas pratensis		B	22.8	100	81.6	100	2e-63	9e-72	2e-09
395492	Rhizobium leguminosarum bv. trifolii WSM2304		B	22.7	97.1	81.8	100	1e-40	9e-72	4e-11
1704044	Arthrobacter sp. ERGS1:01		B	22.7	100	78.4	100	4e-50	9e-72	3e-09
1772	Mycobacterium smegmatis		B	22.7	99.2	77.2	100	9e-57	9e-72	6e-09
488223	Streptococcus pneumoniae P1031		B	22.7	100	86.8	100	2e-63	9e-72	1e-11
30501	Carcharias taurus	sand tiger shark	E	22.7	100	89.4	100	1e-35	9e-72	8e-09
1766	Mycobacterium fortuitum		B	22.6	100	80	100	2e-69	9e-72	4e-10
1487956	Corynebacterium sp. ATCC 6931		B	22.4	100	78.5	100	3e-41	9e-72	2e-10
1882757	Streptomyces sp. 3124.6		B	22.4	98.9	78.2	100	1e-44	9e-72	6e-09
743721	Pseudoxanthomonas suwonensis 11-1		B	22.4	99.2	80.7	100	1.9e-56	9e-72	5e-09
1690248	Arthrobacter sp. LS16		B	22.4	99.3	78.8	100	5.2e-46	9e-72	6e-09
262324	Lysobacter gummosus		B	22.3	100	78.6	100	5e-59	9e-72	3e-09
29343	[Clostridium] cellulosi		B	22.3	92.6	87.5	98.6	2.5e-50	1e-64	4e-15
1877	Micromonospora echinospora		B	22.3	97.3	79.3	100	4e-60	9e-72	6e-09
869269	Streptococcus pneumoniae INV104		B	22.2	100	84.8	100	2e-61	9e-72	1e-12
332524	Actinomyces ruminicola		B	22.2	91.3	78	100	2e-28	9e-72	6e-09
526644	uncultured bacterium AD12-A11		B	22.1	94.7	88.4	100	1e-50	4e-70	1e-12
1078773	Herbaspirillum rubrisubalbicans M1		B	22.1	100	81.6	100	1e-54	9e-72	6e-09
172733	uncultured Clostridiales bacterium		B	22.1	100	86.9	100	5e-69	9e-72	6e-11
39946	Oryza sativa Indica Group	long-grained rice	E	22.1	100	84.8	100	4e-70	9e-72	3e-09
1028800	Neorhizobium galegae bv. orientalis str. HAMBI 540		B	22	100	81	100	8e-33	9e-72	1e-10
927083	Sandaracinus amylolyticus		B	22	90	78.2	100	6e-24	9e-72	6e-09
607712	Neisseria shayeganii		B	22	100	89.2	100	2e-69	9e-72	2e-15
426428	Fusarium oxysporum f. sp. lycopersici 4287		E	22	100	94.6	100	3e-56	9e-72	1e-11
246196	Mycobacterium smegmatis str. MC2 155		B	21.9	95.8	77.2	100	7e-53	9e-72	6e-09
1332080	Sphingobium baderi		B	21.9	100	81.5	100	1e-65	9e-72	2e-09
482537	Galeopterus variegatus	Sunda flying lemur	E	21.9	100	86.7	100	2e-33	9e-72	7e-09
216594	Mycobacterium marinum M		B	21.8	89.3	78.1	100	2e-33	9e-72	7e-10
1545728	Mycobacterium sp. EPa45		B	21.7	99.3	78.3	100	1e-54	9e-72	3e-14
191292	Rhodococcus aetherivorans		B	21.7	98.6	77.1	100	6e-39	9e-72	6e-09
131158	Saccharum hybrid cultivar R570		E	21.7	100	92.3	100	3e-51	9e-72	3e-09
246432	Staphylococcus equorum		B	21.6	100	80.9	100	6e-39	9e-72	2e-09
261654	Micromonospora auratinigra		B	21.6	97.6	78.4	100	1e-44	9e-72	6e-09
657308	Gordonibacter pamelaeae 7-10-1-b		B	21.6	93.3	83.2	100	6e-39	7e-63	6e-09
1431546	Corynebacterium aquilae DSM 44791		B	21.6	98.6	81.7	100	2e-43	9e-72	6e-09
329104	Ochlerotatus canadensis canadensis		E	21.6	100	90.1	100	5e-35	9e-72	1e-08
69328	Pseudomonas sp. VLB120		B	21.5	100	87.5	100	4e-65	9e-72	3e-09
926551	Capnocytophaga cynodegmi DSM 19736		B	21.5	99.3	85.2	100	2e-65	9e-72	8e-19
40542	Leptotrichia buccalis		B	21.5	100	86.1	100	2e-67	9e-72	7e-15
43111	Ambystoma macrodactylum	long-toed salamander	E	21.5	100	83.7	100	3e-37	9e-72	7e-09
571209	Ochlerotatus albifasciatus		E	21.5	100	90.1	100	2e-38	9e-72	1e-08
633149	Brevundimonas subvibrioides ATCC 15264		B	21.4	99.7	79	100	3e-51	9e-72	4e-11
1392	Bacillus anthracis	anthrax bacterium	B	21.4	100	86.1	100	1e-65	9e-72	5e-15
45972	Staphylococcus pasteuri		B	21.4	100	93.2	100	3e-71	9e-72	2e-09
45107	Heteromita globosa		E	21.4	98.7	90	100	2e-48	9e-72	8e-23
42514	Pygocentrus nattereri	red-bellied piranha	E	21.4	100	78.7	100	2e-22	9e-72	6e-09
213418	uncultured Brevundimonas sp.		B	21.3	100	94.8	100	3e-71	9e-72	4e-20
1888	Streptomyces albus		B	21.3	100	78.4	100	1e-40	9e-72	6e-09
208544	uncultured Burkholderiales bacterium		B	21.2	100	85.2	100	3e-71	9e-72	7e-15
408015	Streptomyces xiamenensis		B	21.2	98.9	79.8	100	2e-36	9e-72	4e-10
4959	Debaryomyces hansenii		E	21.2	100	95	100	2e-64	9e-72	6e-09
227321	Aspergillus nidulans FGSC A4		E	21.2	98	77.8	100	2e-58	9e-72	1e-10
292	Burkholderia cepacia		B	21.1	100	77.6	100	2e-62	9e-72	5e-10
106203	Fusochloris perforata		E	21.1	92	92	100	6e-09	6e-32	6e-09
473034	Paraechinus aethiopicus deserti		E	21.1	100	89.5	100	4e-44	9e-72	9e-09
1570939	Rhodococcus sp. 2G		B	21	99.1	80.6	100	1e-45	9e-72	6e-09
216596	Rhizobium leguminosarum bv. viciae 3841		B	21	97.1	82.8	100	6e-42	9e-72	4e-09
661410	Methylobacterium extorquens DM4		B	21	99.3	83	100	2e-58	9e-72	1e-08
637853	Gongylonema pulchrum		E	21	100	84	100	1e-49	3e-71	3e-11
156131	Prasinococcus capsulatus		E	21	85.3	83	100	1e-21	4e-35	3e-09
1091053	Culex brethesi		E	21	100	91.1	100	1e-36	9e-72	7e-09
515620	[Eubacterium] eligens ATCC 27750		B	20.9	96	86.5	100	1e-45	3e-71	1e-10
903814	Eubacterium limosum KIST612		B	20.9	91.6	77.3	100	3e-36	3e-66	3e-10
325465	uncultured bacterium zdt-25h14		B	20.9	90.5	81.4	99.3	1.3e-38	4e-70	2e-15
452863	Pseudarthrobacter chlorophenolicus A6		B	20.9	99.3	80.4	100	9e-57	9e-72	8e-09
52	Chondromyces crocatus		B	20.9	99.1	82.8	100	2e-52	9e-72	1e-11
1230840	Orycteropus afer afer		E	20.9	100	82.3	100	3.5e-30	9e-72	8e-11
1907	Streptomyces glaucescens		B	20.8	98.9	82.3	100	2e-48	9e-72	6e-09
68895	Cupriavidus basilensis		B	20.8	100	81.5	100	2e-69	9e-72	2e-09
1915	Streptomyces lincolnensis		B	20.8	100	81.4	100	3e-40	9e-72	1e-10
297314	uncultured Lachnospiraceae bacterium		B	20.7	100	87.3	100	2e-69	9e-72	6e-14
488447	Burkholderia contaminans		B	20.7	100	80.5	100	3e-62	9e-72	6e-10
1088721	Novosphingobium pentaromativorans US6-1		B	20.7	99.7	81.6	100	6e-49	9e-72	1e-09
1267766	Altererythrobacter atlanticus		B	20.7	98.7	80	100	2e-53	9e-72	8e-18
278137	Mycobacterium gilvum Spyr1		B	20.6	98	80	100	7e-53	9e-72	2e-09
837	Porphyromonas gingivalis		B	20.6	94.5	81.1	100	7e-43	9e-72	8e-10
134676	Actinoplanes sp. SE50/110		B	20.6	96.7	79.1	100	6e-34	9e-72	2e-09
30493	Triakis semifasciata	leopard shark	E	20.6	100	91.2	100	3e-36	9e-72	5e-09
1440763	Luteibacter rhizovicinus DSM 16549		B	20.5	98.7	79.5	100	2e-53	4e-70	4e-10
674703	Rhodoplanes sp. Z2-YC6860		B	20.5	94.8	78	100	3e-41	4e-70	2e-09
292913	Sphingopyxis sp. 113P3		B	20.5	91.7	80.2	100	6e-29	9e-72	1e-10
1037409	Bradyrhizobium japonicum USDA 6		B	20.5	100	79.3	100	5.5e-62	9e-72	2e-09
167972	uncultured Enterococcus sp.		B	20.5	97.7	79.6	100	3.5e-49	9e-72	6e-09
246267	uncultured Aspergillus		E	20.5	100	95.2	100	2e-69	9e-72	7e-10
231055	uncultured Glomus		E	20.5	100	87.5	100	3e-62	9e-72	6e-09
440085	Methylobacterium extorquens CM4		B	20.4	99.3	79.9	100	2e-58	9e-72	8e-11
680198	Streptomyces scabiei 87.22		B	20.4	98.9	77.5	100	1.5e-36	9e-72	6e-09
697329	Ruminococcus albus 7 = DSM 20455		B	20.4	94	82.1	100	2e-43	9e-72	8e-18
4568	Triticum monococcum	small spelt	E	20.4	100	92.3	100	5e-64	9e-72	7e-15
28624	Aedes atropalpus	rock-pool mosquito	E	20.4	100	81.7	100	1e-36	9e-72	8e-09
28377	Anolis carolinensis	green anole	E	20.4	100	82.1	100	3.5e-35	9e-72	7e-09
1273687	Mycobacterium sp. VKM Ac-1817D		B	20.2	100	81.7	100	3e-41	9e-72	4e-10
930171	Pseudarthrobacter phenanthrenivorans Sphe3		B	20.2	99.3	84.2	100	3.5e-58	9e-72	2e-09
906968	Treponema brennaborense DSM 12168		B	20.2	92.5	83.7	100	7e-43	9e-62	4e-13
560262	Dixella sp. MAB-2008		E	20.2	100	84.8	100	7e-33	3e-66	7e-09
1306519	Flavobacterium sp. PK15		B	20	98.3	77.1	100	4e-60	9e-72	3e-12
1408179	Streptococcus pneumoniae A026		B	20	100	84.8	100	2e-63	9e-72	1e-11
438753	Azorhizobium caulinodans ORS 571		B	20	98.7	79.8	100	3e-51	2e-69	1e-10
138537	Anopheles crawfordi		E	20	100	86.6	100	3e-30	9e-72	7e-09
1531429	Coriobacteriaceae bacterium 68-1-3		B	19.9	91.2	81.7	99	1e-40	7e-63	6e-09
1727164	Pedobacter sp. PACM 27299		B	19.9	99.3	85	100	8e-62	9e-72	6e-09
657315	Roseburia intestinalis M50/1		B	19.9	97.3	76.6	100	7e-58	9e-72	3e-11
129921	Amycolatopsis keratiniphila		B	19.9	97.3	80.4	100	3e-27	9e-72	4e-09
311403	Agrobacterium radiobacter K84		B	19.9	100	81.9	100	4.5e-36	9e-72	5e-09
329100	Ochlerotatus abserratus		E	19.9	100	90.1	100	2e-38	9e-72	7e-09
869304	Streptococcus pneumoniae SPN034183		B	19.8	100	87.7	100	6e-63	9e-72	1e-11
1725411	Streptomyces sp. CdTB01		B	19.8	100	77.5	100	1e-44	9e-72	1e-09
43263	Pseudomonas alcaligenes		B	19.8	100	82	100	2e-68	9e-72	5e-10
869215	Streptococcus pneumoniae OXC141		B	19.8	100	87.7	100	2e-63	9e-72	1e-11
1348662	Corynebacterium argentoratense DSM 44202		B	19.8	99.3	85.2	100	1.6e-36	9e-72	1e-11
1634516	Citromicrobium sp. JL477		B	19.8	95.4	83.6	100	3e-34	9e-72	9e-10
264951	Byssochlamys spectabilis		E	19.8	100	90.3	100	3e-66	9e-72	4e-11
869303	Streptococcus pneumoniae SPN034156		B	19.7	100	86.8	100	2e-63	9e-72	1e-11
1670800	Mesorhizobium sp. B7		B	19.7	97.2	81.5	100	3e-42	9e-72	1e-10
285473	Streptomyces rubrolavendulae		B	19.7	100	77.9	100	3e-36	9e-72	6e-09
1656	Actinomyces viscosus		B	19.7	100	87.7	100	3e-71	9e-72	1e-13
367775	Cryptococcus gattii WM276		E	19.7	100	87.7	100	4e-55	9e-72	7e-11
82996	Serratia plymuthica		B	19.6	100	81.1	100	3e-67	9e-72	3e-09
31958	Amycolatopsis orientalis		B	19.6	98	83.5	100	3e-30	2e-68	6e-09
144197	Stegastes partitus	bicolor damselfish	E	19.6	100	88.3	100	6e-28	3e-47	1e-09
76859	Fusobacterium nucleatum subsp. animalis		B	19.5	100	83.2	100	4e-65	9e-72	5e-13
1262470	Herbaspirillum hiltneri N3		B	19.5	100	79.5	100	2e-39	9e-72	2e-09
380703	Aeromonas hydrophila subsp. hydrophila ATCC 7966		B	19.5	100	94	100	9e-67	9e-72	3e-09
119206	Aerococcus sanguinicola		B	19.5	96.5	85.1	100	4e-40	3e-71	3e-10
28612	Rhagoletis zephyria	snowberry maggot	E	19.5	89.5	84	99	5.4e-20	4e-40	5e-10
1229662	Pestalotiopsis fici W106-1		E	19.5	93.5	85.3	98.8	1e-42	7e-63	5e-10
543736	Rhodococcus opacus PD630		B	19.4	100	80.7	100	3e-61	9e-72	2e-09
876364	Cupriavidus sp. USMAA2-4		B	19.4	100	79.3	100	4e-70	9e-72	1e-10
862719	Azospirillum lipoferum 4B		B	19.4	96	79.2	100	3e-29	2e-69	6e-09
1712675	Turicibacter sp. H121		B	19.4	99.3	87.5	100	6e-44	9e-72	2e-10
1133849	Nocardia brasiliensis ATCC 700358		B	19.4	100	81	100	1e-40	9e-72	6e-09
169966	uncultured Hymenobacter group bacterium		B	19.4	100	97.9	100	1e-70	9e-72	6e-23
1389489	Leifsonia xyli subsp. cynodontis DSM 46306		B	19.3	98.9	79.9	100	6e-34	9e-72	1e-10
728066	Pseudarthrobacter equi		B	19.3	100	79.4	100	3e-57	9e-72	5e-09
162156	uncultured Bacteroides sp.		B	19.3	100	84.8	100	1.8e-52	9e-72	4e-16
29385	Staphylococcus saprophyticus		B	19.3	100	81.3	100	3e-51	9e-72	2e-09
1658672	Ottowia sp. oral taxon 894		B	19.3	100	81.5	100	7e-63	9e-72	6e-11
435897	Lysobacter capsici		B	19.2	100	82.7	100	4.5e-62	9e-72	3e-13
1393662	uncultured bacterium Contigcl_1787		B	19.2	95.4	83.5	100	9.5e-46	9e-72	2e-19
738	[Haemophilus] parasuis		B	19.2	99.3	78.7	100	2e-69	9e-72	2e-12
452662	Sphingobium japonicum UT26S		B	19.2	100	78.3	100	1.5e-62	9e-72	5e-09
1811331	Sphingomonas sp. ALBL_100		B	19.2	99.3	92.3	100	4e-65	9e-72	4e-18
648999	Micromonospora sp. L5		B	19.2	96	79.4	100	3.5e-39	4e-70	1e-08
316056	Rhodopseudomonas palustris BisB18		B	19.2	96.7	81.5	100	1e-40	9e-72	5e-10
644283	Micromonospora aurantiaca ATCC 27029		B	19.2	95	78.3	100	8e-37	4e-70	1e-08
109478	Myotis brandtii	Brandt's bat	E	19.2	100	84.2	100	3e-28	9e-72	1e-08
57987	Mitsukurina owstoni	goblin shark	E	19.2	100	89.4	100	2e-34	9e-72	7e-09
34690	Anopheles melas		E	19.2	100	90.6	100	1.5e-43	9e-72	7e-09
1550579	Mucilaginibacter gotjawali		B	19.1	95.2	80.9	100	1e-33	9e-67	9e-09
293	Brevundimonas diminuta		B	19.1	100	94	100	3e-71	9e-72	1e-16
528244	Azospirillum thiophilum		B	19.1	96.7	82.6	100	3e-45	7e-68	1e-10
1881061	Stappia sp. ES.058		B	19.1	93.8	84	100	3.7e-38	3e-71	5e-10
324602	Chloroflexus aurantiacus J-10-fl		B	19.1	90.5	81.3	97.7	3e-27	4e-50	6e-09
525381	Streptococcus pneumoniae TCH8431/19A		B	19.1	100	84.8	100	9e-62	9e-72	1e-11
7819	Galeocerdo cuvier	tiger shark	E	19.1	100	91.2	100	7e-33	9e-72	5e-09
4081	Solanum lycopersicum	tomato	E	19.1	100	87.9	100	2e-69	9e-72	9e-14
693978	Riemerella anatipestifer ATCC 11845 = DSM 15868		B	19	98	84.8	100	9e-62	9e-72	2e-14
1300914	Mucilaginibacter sp. PAMC 26640		B	18.9	98	79.4	100	3e-51	9e-72	2e-09
1003195	Streptomyces cattleya NRRL 8057 = DSM 46488		B	18.9	98.3	79.6	100	2e-30	2e-64	6e-09
869307	Streptococcus pneumoniae SPN994039		B	18.9	100	87.7	100	2e-64	9e-72	1e-11
869306	Streptococcus pneumoniae SPN994038		B	18.9	100	87.7	100	2e-64	9e-72	1e-11
47872	Micromonospora purpureochromogenes		B	18.9	98.6	80.5	100	3e-44	9e-72	5e-09
404589	Anaeromyxobacter sp. Fw109-5		B	18.8	87.5	79.8	100	4e-21	4e-70	8e-10
720554	[Clostridium] clariflavum DSM 19732		B	18.8	89.5	81.5	96.9	3e-31	9e-57	6e-09
1224164	Corynebacterium vitaeruminis DSM 20294		B	18.7	99.3	79.3	100	7e-43	9e-72	6e-09
1254432	Sorangium cellulosum So0157-2		B	18.7	96	80.4	100	1e-44	9e-72	9e-11
76775	Malassezia restricta		E	18.7	100	95.2	100	3e-71	9e-72	5e-09
1607889	Opisthonecta sp. FG-2015		E	18.7	100	97.8	100	1e-65	9e-72	8e-12
105023	Nothobranchius furzeri	turquoise killifish	E	18.7	100	81.8	100	5e-35	9e-72	7e-09
362257	Streptomyces vietnamensis		B	18.6	99.2	80	100	1.5e-44	9e-72	6e-09
1267562	Cupriavidus gilardii CR3		B	18.6	100	79	100	2e-69	9e-72	2e-09
1307	Streptococcus suis		B	18.6	100	81.8	100	1e-70	9e-72	3e-13
1080068	Leptolyngbya sp. O-77		B	18.6	95.7	87.1	100	1e-44	2e-68	1e-14
290340	Paenarthrobacter aurescens TC1		B	18.5	99.3	87.5	100	2e-62	9e-72	2e-10
1437875	Corynebacterium frankenforstense DSM 45800		B	18.5	99.2	83.3	100	5e-29	3e-71	5e-10
1850526	Arachidicoccus sp. BS20		B	18.5	95.4	83.7	100	2e-50	2e-63	4e-14
1028801	Neorhizobium galegae bv. officinalis bv. officinalis str. HAMBI 1141		B	18.5	100	81	100	8e-38	9e-72	1e-10
171248	uncultured alga		E	18.5	99.3	89.4	100	3e-57	9e-72	8e-16
146923	Streptomyces parvulus		B	18.4	100	79.4	100	1e-49	9e-72	5e-10
1796606	Cupriavidus nantongensis		B	18.4	100	79.7	100	4e-70	9e-72	6e-11
1229791	Propionibacterium phage P100_1		V	18.4	98.4	92.4	100	2e-57	9e-72	2e-24
1276	Kytococcus sedentarius		B	18.3	100	89.6	100	3e-71	9e-72	1e-10
1805714	Christensenella massiliensis		B	18.3	89.2	84.9	95.4	3e-39	4e-60	1e-20
228919	Ochlerotatus stimulans		E	18.3	100	90.1	100	3e-37	9e-72	1e-08
717960	Faecalitalea cylindroides T2-87		B	18.2	96.8	82.2	100	3e-44	9e-72	4e-12
38300	Streptomyces pristinaespiralis		B	18.2	100	80.7	100	7e-38	9e-72	6e-09
32002	Achromobacter denitrificans		B	18.2	100	83	100	7e-63	9e-72	6e-11
216816	Bifidobacterium longum		B	18.2	100	84.8	100	3e-71	9e-72	3e-13
208439	Amycolatopsis japonica		B	18.2	97.3	79.7	100	2e-34	2e-68	4e-09
542454	uncultured bacterium GRIST08		B	18.2	88.1	82.6	94.6	1e-36	7e-48	4e-20
386	Rhizobium leguminosarum bv. trifolii		B	18.2	90.4	79.6	100	2.1e-30	1e-55	4e-11
571207	Culex apicinus		E	18.2	100	91.1	100	2e-38	9e-72	7e-09
189918	Mycobacterium sp. KMS		B	18.1	94	77.3	100	3e-36	9e-72	1e-10
398580	Dinoroseobacter shibae DFL 12 = DSM 16493		B	18.1	94	80.3	100	4e-45	9e-72	3e-14
8502	Crocodylus porosus	estuarine crocodile	E	18.1	100	88.4	100	3e-31	9e-72	2e-09
200450	Pseudomonas trivialis		B	18	100	80.4	100	4e-70	9e-72	5e-09
1805478	Olsenella sp. Marseille-P2300		B	18	94	83.4	100	2e-53	3e-71	6e-14
692275	Sphaerulina musiva SO2202		E	18	99.1	82.3	100	9.5e-45	9e-72	3e-13
164757	Mycobacterium sp. JLS		B	17.9	94.4	77.3	100	3e-46	9e-72	1e-10
1328314	Azotobacter chroococcum NCIMB 8003		B	17.9	100	82.8	100	9e-52	9e-72	1e-09
36809	Mycobacterium abscessus		B	17.9	100	82.6	100	8e-32	9e-72	5e-09
1091056	Ochlerotatus crinifer		E	17.9	99.3	90.1	100	6e-39	9e-72	1e-08
9940	Ovis aries	wild sheep	E	17.9	100	81.5	100	2e-41	9e-72	9e-09
114767	[Rhodotorula] nothofagi		E	17.9	100	90.7	100	4e-60	9e-72	6e-15
82466	Myodes andersoni	Japanese red-backed vole	E	17.9	100	89.5	100	6e-44	9e-72	9e-09
283734	Staphylococcus pseudintermedius		B	17.8	100	88.4	100	1e-44	9e-72	2e-09
217204	Achromobacter insolitus		B	17.8	100	81.8	100	9e-56	9e-72	6e-09
1254	Pediococcus acidilactici		B	17.8	100	86	100	1e-65	9e-72	2e-14
139058	Aedeomyia squamipennis		E	17.8	100	93.3	100	4e-35	9e-72	7e-09
114715	uncultured Ralstonia sp.		B	17.7	100	92.3	100	9e-72	9e-72	6e-15
404582	Micrococcus sp. V7		B	17.7	100	93.9	100	3e-71	9e-72	4e-15
504832	Oligotropha carboxidovorans OM5		B	17.7	94.7	81.2	100	3e-42	9e-72	8e-13
296	Pseudomonas fragi		B	17.7	100	82.4	100	3e-71	9e-72	4e-09
527686	Myodes rufocanus	Gray red-backed vole	E	17.7	100	89.5	100	6e-44	9e-72	9e-09
4097	Nicotiana tabacum	tobacco	E	17.7	100	87.1	100	3e-71	9e-72	1e-11
472569	Devriesea agamarum		B	17.6	98.5	87.9	100	2e-33	9e-72	3e-09
745776	Deinococcus gobiensis I-0		B	17.6	99.2	76.8	100	3e-51	9e-72	2e-09
1849967	Streptomyces sp. SAT1		B	17.6	100	77.7	100	3e-36	9e-72	2e-09
153152	uncultured Lactobacillus sp.		B	17.6	100	98	100	9e-72	9e-72	5e-11
476	Moraxella bovis		B	17.6	100	94.7	100	4e-70	9e-72	3e-19
698391	uncultured bacterium 66		B	17.6	95.7	86	100	1e-45	9e-72	1e-15
34691	Anopheles quadriannulatus		E	17.6	100	92.2	100	7e-48	9e-72	7e-09
1785996	Leptotrichia sp. oral taxon 847		B	17.5	94.2	84.8	100	7e-43	2e-68	1e-11
39478	Streptomyces laurentii		B	17.5	100	80	100	1.5e-36	9e-72	5e-10
383372	Roseiflexus castenholzii DSM 13941		B	17.5	90.5	81.1	100	8e-25	4e-70	1e-10
598552	Clostridium sp. enrichment culture clone 7-14		B	17.5	93.6	85.3	100	1.3e-47	4e-70	2e-15
463528	Plestiodon laticeps		E	17.5	100	89.4	100	2e-38	9e-72	8e-09
1294309	Saccharomyces cerevisiae YJM271		E	17.5	100	91.8	100	4e-70	9e-72	3e-11
1435356	Rhodococcus pyridinivorans SB3094		B	17.4	98.7	80.6	100	4e-44	9e-72	3e-09
342097	uncultured soil eukaryote		E	17.4	99.3	86.6	100	1.2e-59	9e-72	1e-22
33405	Eucorethra underwoodi		E	17.4	100	93.3	100	1.9e-24	9e-41	2e-10
655307	Neisseria sp. KEM232		B	17.3	99.7	86.7	100	4.5e-63	9e-72	2e-15
699246	Mageeibacillus indolicus UPII9-5		B	17.3	93.1	86	100	2.3e-45	3e-71	2e-14
1705	Corynebacterium stationis		B	17.3	99.3	81.2	100	2e-53	9e-72	1e-13
1266845	Carnobacterium inhibens subsp. gilichinskyi		B	17.3	99.2	84.1	100	1e-49	9e-72	4e-12
1437874	Corynebacterium sphenisci DSM 44792		B	17.3	100	81	100	3.5e-38	9e-72	4e-09
8030	Salmo salar	Atlantic salmon	E	17.3	100	87.9	100	3e-32	9e-72	7e-09
4522	Lolium perenne	perennial ryegrass	E	17.3	100	81.5	100	4e-70	9e-72	1e-09
1033991	Rhizobium leguminosarum bv. trifolii CB782		B	17.2	100	80.2	100	2.5e-35	9e-72	1e-10
47865	Micromonospora inositola		B	17.2	98.7	78.9	100	3e-62	9e-72	6e-09
28188	Capnocytophaga canimorsus		B	17.2	100	90.3	100	7e-57	9e-72	1e-12
1051074	Streptococcus thermophilus JIM 8232		B	17.2	100	82.3	100	2e-69	9e-72	1e-12
109668	Anopheles lesteri		E	17.2	100	95.2	100	1e-46	9e-72	7e-09
170860	Deania sp. JM-2001		E	17.2	100	89.4	100	3e-36	9e-72	7e-09
4846	Rhizopus stolonifer		E	17.2	100	98.7	100	1e-64	9e-72	7e-16
1397361	Sporothrix schenckii 1099-18		E	17.2	100	84.5	100	8e-46	9e-72	3e-13
255045	Bradyrhizobium canariense		B	17.1	100	81.5	100	1.4e-62	9e-72	4e-10
1124626	Mycobacterium ulcerans subsp. shinshuense		B	17.1	92	79.2	100	2e-35	9e-72	7e-10
546269	Filifactor alocis ATCC 35896		B	17.1	100	88.7	100	1e-43	9e-72	4e-11
935897	Haemophilus influenzae F3047		B	17.1	99.3	89.9	100	7e-68	9e-72	4e-18
47917	Serratia fonticola		B	17.1	100	90.3	100	2e-69	9e-72	8e-24
1219058	Sphingopyxis terrae NBRC 15098		B	17.1	92.6	77.2	100	2.3e-29	9e-72	6e-09
37762	Escherichia coli B		B	17.1	100	85.5	100	1e-69	9e-72	7e-09
1294378	Saccharomyces cerevisiae YJM1463		E	17.1	100	91.8	100	4e-70	9e-72	3e-11
754523	Rhizobium leguminosarum bv. trifolii WSM1689		B	17	98.1	81	100	6e-34	9e-72	5e-10
1764	Mycobacterium avium		B	17	93	78.5	100	1.6e-36	9e-72	6e-09
1717	Corynebacterium diphtheriae		B	17	99.3	82.6	100	1e-46	9e-72	3e-12
1484157	Pantoea sp. PSNIH2		B	17	100	88.5	100	3e-71	9e-72	3e-22
947042	Saccharomyces cerevisiae YJM320		E	17	100	91.8	100	4e-70	9e-72	3e-11
1294345	Saccharomyces cerevisiae YJM1307		E	17	100	91.8	100	4e-70	9e-72	3e-11
1294369	Saccharomyces cerevisiae YJM1419		E	17	100	91.8	100	4e-70	9e-72	3e-11
70255	Staphylococcus condimenti		B	16.9	100	84.3	100	1e-45	9e-72	2e-09
1588021	Arthrobacter sp. Hiyo4		B	16.9	99.3	83.9	100	3e-57	9e-72	2e-09
536019	Mesorhizobium opportunistum WSM2075		B	16.9	97.7	78.9	100	3e-51	9e-72	2e-14
51240	Juglans regia	English walnut	E	16.9	100	85.3	100	1e-53	9e-72	1e-17
9739	Tursiops truncatus	bottlenose dolphin	E	16.9	100	86.6	100	1e-37	9e-72	1e-08
190304	Fusobacterium nucleatum subsp. nucleatum ATCC 25586		B	16.8	100	86.6	100	4e-65	9e-72	2e-21
350054	Mycobacterium gilvum PYR-GCK		B	16.8	98	75.8	100	9e-40	3e-71	2e-09
1492737	Flavobacterium gilvum		B	16.8	98.3	83.6	100	3e-61	9e-72	4e-19
1723645	Rhodococcus sp. 008		B	16.8	100	81.2	100	4e-54	9e-72	4e-10
245012	butyrate-producing bacterium SM4/1		B	16.8	94.6	81.7	100	1e-45	7e-68	4e-11
9103	Meleagris gallopavo	wild turkey	E	16.8	100	89.8	100	2e-42	9e-72	7e-09
1307428	Fusobacterium nucleatum subsp. nucleatum ChDC F316		B	16.7	100	85.1	100	1.6e-61	9e-72	2e-21
1896164	Luteimonas sp. JM171		B	16.7	97.3	84.9	100	3e-47	3e-71	2e-09
394	Sinorhizobium fredii NGR234		B	16.7	100	81.4	100	2e-34	9e-72	6e-09
1354	Enterococcus hirae		B	16.7	100	91.8	100	9e-72	9e-72	4e-11
164756	Mycobacterium sp. MCS		B	16.7	94.1	77.3	100	1.5e-36	9e-72	1e-10
231023	Pseudomonas putida ND6		B	16.7	100	83.7	100	1e-69	9e-72	5e-10
30538	Vicugna pacos	alpaca	E	16.7	100	78.6	100	4.5e-34	9e-72	8e-09
95486	Burkholderia cenocepacia		B	16.6	100	79.1	100	8e-62	9e-72	1e-10
1138871	Mycobacterium yongonense 05-1390		B	16.6	91.3	81.1	100	6e-34	2e-69	5e-10
87541	Aerococcus christensenii		B	16.6	96.6	85.1	100	6e-44	3e-71	3e-10
469008	Escherichia coli BL21(DE3)		B	16.6	100	85.5	100	2e-69	9e-72	7e-09
93220	Pandoraea pnomenusa		B	16.6	100	80.4	100	2.5e-67	9e-72	6e-09
1294322	Saccharomyces cerevisiae YJM693		E	16.6	100	91.8	100	2e-69	9e-72	3e-11
1131442	Mycobacterium marinum E11		B	16.5	93.1	81.8	100	8e-33	9e-72	5e-10
1811339	Moraxella sp. ALBL_051		B	16.5	100	93.4	100	1e-70	9e-72	6e-10
395960	Rhodopseudomonas palustris TIE-1		B	16.5	100	83	100	4e-70	9e-72	2e-11
76856	Fusobacterium nucleatum subsp. nucleatum		B	16.5	100	86.6	100	3e-61	9e-72	1e-15
1850250	Rhodobacter sp. LPB0142		B	16.5	100	80.5	100	1.1e-67	9e-72	1e-14
947029	Aphelocoma californica obscura		E	16.5	100	94.2	100	6e-28	2e-64	7e-09
118797	Lipotes vexillifer	baiji	E	16.5	100	81.1	100	4e-32	9e-72	9e-10
170822	Potamotrygon hystrix	porcupine river stingray	E	16.5	100	86.1	100	4e-35	9e-72	7e-09
59463	Myotis lucifugus	little brown bat	E	16.5	100	90.1	100	5e-31	9e-72	7e-09
1652545	Arthrobacter sp. YC-RL1		B	16.4	100	82.1	100	2e-49	9e-72	2e-10
259945	uncultured Microcoleus sp.		B	16.4	100	91.2	100	3e-71	9e-72	1e-20
66712	Propionibacterium freudenreichii subsp. freudenreichii		B	16.4	98.4	83.5	100	1e-50	9e-72	2e-09
1187956	Streptococcus thermophilus MN-ZLW-002		B	16.4	100	85.3	100	2e-69	9e-72	1e-11
439375	Ochrobactrum anthropi ATCC 49188		B	16.4	100	82.6	100	2e-58	9e-72	3e-12
395491	Rhizobium leguminosarum bv. trifolii WSM1325		B	16.4	100	82.4	100	5.1e-37	9e-72	3e-12
1396	Bacillus cereus		B	16.4	100	83.3	100	5e-64	9e-72	4e-12
1451189	Corynebacterium falsenii DSM 44353		B	16.3	99.7	82.2	100	3.8e-43	9e-72	5e-10
419610	Methylobacterium extorquens PA1		B	16.3	99.3	81.4	100	2e-58	9e-72	8e-11
339	Xanthomonas campestris		B	16.3	100	86.2	100	7e-68	9e-72	3e-13
1224163	Corynebacterium maris DSM 45190		B	16.3	97.6	83	100	4e-45	3e-71	4e-11
94643	Besnoitia besnoiti		E	16.3	100	89.8	100	6e-44	9e-72	8e-09
170825	Squatina californica	Pacific angelshark	E	16.3	100	89.4	100	1e-36	9e-72	7e-09
109376	Brassica oleracea var. oleracea		E	16.3	100	91.8	100	1.5e-51	9e-72	3e-09
357808	Roseiflexus sp. RS-1		B	16.2	88.2	80.3	99.3	6e-29	4e-70	5e-13
138336	Blastococcus saxobsidens		B	16.2	100	81	100	4e-70	9e-72	1e-12
1718	Corynebacterium glutamicum		B	16.2	98	85.7	100	3e-46	9e-72	6e-14
632772	Rhodococcus opacus B4		B	16.2	100	76.8	100	6e-54	9e-72	6e-09
1130996	uncultured bacterium W5-102b		B	16.2	91.3	80.9	98.9	5e-38	2e-62	2e-13
652103	Rhodopseudomonas palustris DX-1		B	16.2	100	79.6	100	5e-69	9e-72	2e-11
598553	Clostridium sp. enrichment culture clone 7-25		B	16.2	92.9	87.5	100	9e-47	4e-65	2e-15
547489	Chordata environmental sample		E	16.2	100	87	100	4e-45	9e-72	9e-09
188932	Pedobacter cryoconitis		B	16.1	100	79.4	100	4e-65	9e-72	6e-09
1792307	Bosea sp. PAMC 26642		B	16.1	99.3	80.8	100	4e-55	9e-72	6e-09
1842536	Agrobacterium sp. RAC06		B	16.1	100	83.5	100	5e-59	9e-72	3e-10
1798193	Erythrobacter sp. HL-111		B	16.1	98	82.3	100	1e-52	9e-72	2e-12
1882831	Verrucomicrobiaceae bacterium GAS474		B	16.1	90	80	100	3e-20	2e-64	1e-10
1288	Staphylococcus xylosus		B	16	100	84.7	100	4e-45	9e-72	2e-09
817	Bacteroides fragilis		B	16	92.8	81.2	100	1e-44	9e-72	2e-09
1424294	Geosporobacter ferrireducens		B	16	89.5	85.2	100	5e-30	3e-47	4e-11
1709941	fungal sp.		E	16	100	94.7	100	3e-71	9e-72	1e-10
72523	Chironomus annularius		E	16	100	94.4	100	2e-37	9e-67	3e-14
170821	Orectolobus ornatus	ornate wobbegong	E	16	100	89	100	1e-33	9e-72	8e-09
1425164	uncultured bacterium ctg7180000001449		B	15.9	98.5	94	100	7e-63	9e-72	9e-18
712528	Selenomonas sp. oral taxon 126		B	15.9	100	91.3	100	2e-62	9e-72	4e-11
37011	Pan troglodytes troglodytes		E	15.9	100	89.9	100	2e-42	9e-72	2e-09
75743	Scyliorhinus torazame	cloudy catshark	E	15.9	100	89.4	100	2e-33	9e-72	8e-09
170826	Urobatis jamaicensis	yellow stingray	E	15.9	100	86.1	100	9.5e-36	9e-72	7e-09
90270	Xanthomonas gardneri		B	15.8	100	87	100	3e-61	9e-72	6e-09
43669	Brachybacterium faecium		B	15.8	100	90.6	100	2e-68	9e-72	3e-09
101510	Rhodococcus jostii RHA1		B	15.8	100	79.3	100	3e-57	9e-72	2e-09
888845	Minicystis rosea		B	15.7	98.4	77.2	100	2e-52	9e-72	6e-09
326442	Pseudoalteromonas haloplanktis TAC125		B	15.7	100	97.1	100	4e-54	9e-72	3e-14
1933880	Glutamicibacter halophytocola		B	15.7	100	78.5	100	2e-36	9e-72	2e-10
515622	Butyrivibrio proteoclasticus B316		B	15.7	97.8	85.5	100	6e-34	2e-68	5e-15
408	Methylobacterium extorquens		B	15.7	100	84.2	100	2e-69	9e-72	3e-12
179408	Oscillatoria nigro-viridis PCC 7112		B	15.7	100	80	100	2e-58	9e-72	1e-15
3880	Medicago truncatula	barrel medic	E	15.7	100	85.4	100	6e-27	9e-72	3e-09
4572	Triticum urartu		E	15.7	100	89	100	1.1e-68	9e-72	6e-24
40318	Streptomyces nodosus		B	15.6	100	81.3	100	1e-44	9e-72	9e-11
329112	Toxorhynchites rutilus septentrionalis		E	15.6	100	82.8	100	2e-38	9e-72	7e-09
11082	West Nile virus		V	15.6	100	99.1	100	5e-64	9e-72	2e-29
869209	Treponema succinifaciens DSM 2489		B	15.5	95.4	85.7	100	1e-49	9e-72	5e-15
291594	Micromonospora rifamycinica		B	15.5	99.3	80.6	100	1e-44	9e-72	2e-14
1494608	Arthrobacter sp. PAMC 25486		B	15.5	99	81.3	100	5.5e-45	9e-72	6e-09
1384484	Adlercreutzia equolifaciens DSM 19450		B	15.5	89.4	83	100	3e-42	9e-72	4e-21
1176587	Niabella ginsenosidivorans		B	15.5	97.1	79.8	100	1e-46	3e-71	1e-09
7938	Anguilla rostrata	American eel	E	15.5	100	87.4	100	2.5e-26	4e-60	7e-09
72557	Achromobacter ruhlandii		B	15.4	100	83	100	1e-59	9e-72	2e-09
356851	Micromonospora chokoriensis		B	15.4	98.6	77.7	100	1e-44	9e-72	3e-11
265175	Kingella potus		B	15.4	99	85.8	100	3e-66	9e-72	2e-15
374931	Haemophilus influenzae PittGG		B	15.4	99.3	88.7	100	1e-65	9e-72	4e-18
113505	Chironomus tepperi		E	15.4	100	90.3	100	8e-32	9e-72	7e-09
1547318	Sterreria rubra		E	15.4	100	94.7	100	2e-39	9e-72	5e-09
9315	Notamacropus eugenii	tammar wallaby	E	15.4	100	91.4	100	4e-32	9e-72	8e-09
709883	Micromonospora zamorensis		B	15.3	98	79.5	100	3e-51	9e-72	6e-10
558964	Aeromonas aquatica		B	15.3	100	91.4	100	9e-67	9e-72	3e-09
325468	uncultured bacterium zdt-44a23		B	15.3	97.9	79.7	100	2e-58	9e-72	9e-13
407020	Sphingobium sp. MI1205		B	15.3	100	82.1	100	2e-67	9e-72	2e-09
56730	Rhizobium gallicum		B	15.3	100	80.6	100	9e-46	9e-72	1e-10
170824	Rhinobatos productus	shovelnose guitarfish	E	15.3	100	88.3	100	6e-33	9e-72	6e-09
1476577	Candidatus Saccharibacteria oral taxon TM7x		B	15.2	94.4	81.6	100	4e-46	9e-72	3e-12
36814	Mycobacterium rhodesiae		B	15.2	100	91.4	100	1.3e-68	9e-72	3e-14
571800	Psychrobacter sp. G		B	15.2	100	84.2	100	5e-53	9e-72	5e-10
367825	Cupriavidus sp. USMAA1020		B	15.2	100	79.8	100	4e-70	9e-72	6e-11
652787	Mucilaginibacter mallensis		B	15.2	95.4	80.9	100	2e-39	9e-67	4e-10
41960	Aspergillus caesiellus		E	15.2	100	97.1	100	4e-70	9e-72	4e-22
376758	Propionibacterium phage PA6		V	15.2	98	88.8	100	1e-55	9e-72	6e-16
1484158	Pantoea sp. PSNIH1		B	15.1	100	79.4	100	5e-69	9e-72	2e-14
1156913	Amycolatopsis orientalis HCCB10007		B	15.1	97.5	76.7	100	2e-34	2e-68	4e-09
39960	Erythrobacter litoralis		B	15.1	100	85.3	100	2e-50	9e-72	5e-15
1418105	Rhizobium gallicum bv. gallicum R602		B	15.1	100	80.5	100	2e-38	9e-72	2e-09
317655	Sphingopyxis alaskensis RB2256		B	15.1	100	81.3	100	1e-45	9e-72	2e-09
1408178	Streptococcus thermophilus ASCC 1275		B	15.1	100	82.3	100	2e-69	9e-72	1e-12
1421	Lysinibacillus sphaericus		B	15.1	100	92.7	100	7e-37	9e-72	6e-10
1294316	Saccharomyces cerevisiae YJM555		E	15.1	100	91.8	100	2e-69	9e-72	3e-11
9407	Rousettus aegyptiacus	Egyptian rousette	E	15.1	100	80	100	1e-31	9e-72	2e-09
1460371	Amycolatopsis lurida NRRL 2430		B	15	94.4	82	100	4.5e-30	9e-67	3e-10
1855519	Sphingobium sp. EP60837		B	15	100	78.2	100	3e-62	9e-72	2e-09
1353243	Streptococcus anginosus subsp. whileyi MAS624		B	15	100	81.4	100	6e-54	9e-72	1e-12
1205910	Nocardiopsis alba ATCC BAA-2165		B	15	96	79.6	100	6e-24	3e-51	6e-09
1125847	Rhizobium sp. NT-26		B	15	100	80.4	100	4e-38	9e-72	5e-10
1286	Staphylococcus simulans		B	15	100	80.8	100	1e-45	9e-72	2e-09
414684	Rhodospirillum centenum SW		B	15	94.8	82.8	100	2e-26	9e-72	6e-10
1064539	Azospirillum brasilense Sp245		B	14.9	96	81.3	100	5e-39	4e-65	6e-14
698737	Staphylococcus lugdunensis HKU09-01		B	14.9	100	82	100	4e-49	9e-72	5e-09
340345	Actinoalloteichus hymeniacidonis		B	14.9	98	80.3	100	4e-39	9e-72	4e-09
1882749	Opitutus sp. GAS368		B	14.9	86.9	80.8	99.2	6e-29	2e-57	2e-09
1294384	Saccharomyces cerevisiae YJM1549		E	14.9	100	91.8	100	4e-70	9e-72	3e-11
1295140	Haemophilus influenzae CGSHiCZ412602		B	14.8	100	83.4	100	2e-69	9e-72	1e-10
322159	Streptococcus thermophilus LMD-9		B	14.8	100	82.3	100	2e-69	9e-72	1e-12
1307833	Tannerella forsythia KS16		B	14.8	97.7	80.3	100	6e-49	9e-72	2e-17
299768	Streptococcus thermophilus CNRZ1066		B	14.8	100	82.3	100	2e-69	9e-72	1e-12
157782	Pseudomonas parafulva		B	14.8	100	86	100	4e-70	9e-72	6e-09
1149133	Pseudomonas pseudoalcaligenes KF707 = NBRC 110670		B	14.8	100	81.9	100	1e-65	9e-72	5e-10
754035	Mesorhizobium australicum WSM2073		B	14.8	98	81.5	100	2e-63	9e-72	4e-10
880074	Barnesiella viscericola DSM 18177		B	14.8	95.8	85.4	100	1e-55	9e-72	3e-12
1783515	Streptomyces sp. S10(2016)		B	14.7	100	80	100	5e-45	9e-72	2e-09
1403336	Porphyromonas gingivalis AJW4		B	14.7	94.1	81.1	100	1e-45	9e-72	8e-10
108980	Acinetobacter ursingii		B	14.7	100	96	100	3e-71	9e-72	4e-33
3707	Brassica juncea	brown mustard	E	14.7	100	93.8	100	2e-62	9e-72	7e-23
143345	Kareius bicoloratus	stone flounder	E	14.7	100	83.5	100	2e-22	4e-45	4e-10
1091054	Culex renatoi		E	14.7	100	93	100	6e-39	9e-72	7e-09
749927	Amycolatopsis mediterranei U32		B	14.6	94.6	78.3	100	3e-36	2e-68	6e-09
435591	Parabacteroides distasonis ATCC 8503		B	14.6	95.3	85.2	100	2e-43	9e-67	1e-24
1214101	Streptomyces davawensis JCM 4913		B	14.6	100	78.6	100	2e-48	9e-72	6e-09
743720	Pseudomonas fulva 12-X		B	14.6	100	79.5	100	1e-60	9e-72	2e-09
502779	Paracoccidioides lutzii Pb01		E	14.6	100	78.1	100	3e-46	9e-72	4e-11
1773	Mycobacterium tuberculosis		B	14.5	96.5	79.7	100	8e-37	9e-72	9e-11
757424	Herbaspirillum seropedicae SmR1		B	14.5	100	78.2	100	5e-55	9e-72	2e-09
1573585	Phoma sp. 1 OB-2014		E	14.5	100	93.3	100	7e-70	9e-72	1e-14
525256	Atopobium vaginae DSM 15829		B	14.4	94.6	84.8	100	3.3e-48	2e-69	7e-16
1236517	Prevotella fusca JCM 17724		B	14.4	96.9	81.1	100	7e-48	9e-72	3e-11
1042878	Cupriavidus necator N-1		B	14.4	100	78.4	100	2e-69	9e-72	1e-09
196164	Corynebacterium efficiens YS-314		B	14.4	96.5	79.2	100	6e-54	9e-72	1e-10
112268	Anopheles minimus		E	14.4	100	94.2	100	4e-35	9e-72	7e-09
1294328	Saccharomyces cerevisiae YJM984		E	14.4	100	91.8	100	4e-70	9e-72	3e-11
399185	Staphylococcus phage PH15		V	14.4	96.7	88.3	99.3	4e-42	4e-70	3e-25
1806905	Arthrobacter sp. ZXY-2		B	14.3	98.7	84.2	100	4e-50	9e-72	2e-10
299146	Micromonospora narathiwatensis		B	14.3	97.3	79.1	100	4e-39	9e-72	1e-09
1208324	Celeribacter indicus		B	14.3	96.4	82.9	100	2e-37	9e-72	1e-10
335852	Arthrinium arundinis		E	14.3	100	97.8	100	3e-71	9e-72	1e-29
237183	Cladosporium uredinicola		E	14.3	100	92.9	100	3e-71	9e-72	4e-11
165433	uncultured Acinetobacter sp.		B	14.2	100	94.3	100	3e-71	9e-72	1e-12
1366050	Ralstonia pickettii DTP0602		B	14.2	100	82.1	100	2e-68	9e-72	6e-11
161213	Micrococcus sp. 28		B	14.2	98.6	91.2	100	8e-62	9e-72	6e-25
1338689	Pseudomonas sp. JY-Q		B	14.2	100	83.7	100	2e-68	9e-72	5e-10
5866	Babesia bigemina		E	14.2	100	92.1	100	4e-65	9e-72	9e-28
311402	Agrobacterium vitis S4		B	14.1	100	79.4	100	2e-38	9e-72	1e-09
908937	Prevotella dentalis DSM 3688		B	14.1	94.1	83.2	100	2e-49	9e-72	2e-19
1117943	Sinorhizobium fredii HH103		B	14.1	100	81	100	2e-35	9e-72	5e-10
767463	Streptococcus thermophilus ND03		B	14	100	87.1	100	5e-69	9e-72	1e-12
242619	Porphyromonas gingivalis W83		B	14	94.1	81.1	100	2e-43	9e-72	8e-10
862964	Haemophilus influenzae 10810		B	14	99.3	86.5	100	7e-68	9e-72	2e-17
13335	Anaerobiospirillum succiniciproducens		B	14	99.3	90.8	100	7e-57	9e-72	3e-14
258594	Rhodopseudomonas palustris CGA009		B	14	100	83.5	100	5e-69	9e-72	2e-11
649638	Truepera radiovictrix DSM 17093		B	14	91.5	84.2	100	1e-46	9e-72	9e-11
71465	Cylicostephanus goldi		E	14	99.2	82.2	100	1e-42	9e-72	2e-14
333810	Chironomidae environmental sample		E	14	100	93.3	100	8e-38	3e-67	7e-09
54290	GB virus C		V	14	94.5	91.9	100	3.1e-43	1e-60	9e-20
1435461	Escherichia coli KLY		B	13.9	100	85.5	100	2e-69	9e-72	7e-09
1134435	Thauera humireducens		B	13.9	100	79.4	100	8e-42	9e-72	5e-10
1392877	Pseudomonas oryzae		B	13.9	100	80.7	100	2e-68	9e-72	3e-09
1045808	Rhodococcus sp. YL-1		B	13.9	100	81.5	100	2e-54	9e-72	4e-10
170016	uncultured Hymenobacter sp.		B	13.9	100	98	100	3e-71	9e-72	4e-18
617121	Streptococcus dysgalactiae subsp. equisimilis RE378		B	13.9	100	81.1	100	3e-51	9e-72	3e-13
1856685	Pseudomonas sp. TCU-HL1		B	13.9	100	82.7	100	4e-65	9e-72	5e-10
48	Archangium gephyra		B	13.9	100	82.9	100	5e-42	9e-72	2e-10
10047	Meriones unguiculatus	Mongolian jird	E	13.9	100	89.8	100	7e-43	9e-72	8e-09
1415166	Nocardia nova SH22a		B	13.8	100	83.2	100	3e-36	9e-72	3e-12
530564	Pirellula staleyi DSM 6068		B	13.8	92.1	81.7	100	5e-38	3e-56	2e-18
158822	Cedecea neteri		B	13.8	100	87.8	100	5e-69	9e-72	1e-16
448385	Sorangium cellulosum So ce56		B	13.8	96.7	79.7	100	2e-52	9e-72	5e-10
771870	Sordaria macrospora k-hell		E	13.8	98.6	85	100	3.4e-34	9e-72	1e-10
9337	Trichosurus vulpecula	silver-gray brushtail possum	E	13.8	100	89.8	100	3e-41	9e-72	9e-09
264199	Streptococcus thermophilus LMG 18311		B	13.7	100	82.3	100	2e-69	9e-72	1e-12
1221524	Amycolatopsis mediterranei RB		B	13.7	94.6	78.3	100	1e-35	2e-68	6e-09
487521	Mycobacterium intracellulare ATCC 13950		B	13.7	91	82.4	100	6e-34	2e-69	4e-09
45634	Streptococcus cristatus		B	13.7	100	83.3	100	3e-71	9e-72	3e-11
1309411	Deinococcus soli Cha et al. 2016		B	13.7	100	84	100	5e-59	9e-72	2e-13
93218	Pandoraea apista		B	13.7	100	88.5	100	4e-65	9e-72	6e-11
446470	Stackebrandtia nassauensis DSM 44728		B	13.7	96.8	82.6	100	4e-20	4e-65	2e-09
281090	Leifsonia xyli subsp. xyli str. CTCB07		B	13.7	99.3	81.2	100	1.5e-51	9e-72	1e-10
34692	Anopheles sundaicus		E	13.7	100	92.8	100	1e-36	9e-72	7e-09
707280	Culex chidesteri		E	13.7	100	91.8	100	6e-39	9e-72	7e-09
9620	Cerdocyon thous	crab-eating fox	E	13.7	100	85	100	5e-35	9e-72	9e-09
100677	Culex pseudovishnui		E	13.7	96.1	89	100	5e-28	9e-72	9e-10
40681	Sphingomonas asaccharolytica		B	13.6	100	86.8	100	4.5e-68	9e-72	5e-14
56458	Xanthomonas sacchari		B	13.6	100	77.4	100	2e-58	9e-72	2e-09
1437453	Streptomyces leeuwenhoekii		B	13.6	99	80.7	100	3e-36	9e-72	6e-09
195709	Xanthomonas arboricola pv. juglandis		B	13.6	100	89.1	100	1.9e-66	9e-72	3e-13
77020	Malassezia pachydermatis		E	13.6	100	80.9	100	2e-69	9e-72	5e-09
29073	Ursus maritimus	white bear	E	13.6	100	84.6	100	2e-41	9e-72	2e-10
1221575	Sphingomonas sp. SL9		B	13.5	98.7	93.3	100	5e-60	9e-72	5e-18
101571	Burkholderia ubonensis		B	13.5	100	79.7	100	1e-60	9e-72	2e-09
137722	Azospirillum sp. B510		B	13.5	96.7	78.4	100	4e-29	1e-65	2e-09
665007	Streptomyces incarnatus		B	13.5	86.5	81.3	97.3	5e-24	2e-64	2e-09
489653	Neisseria lactamica 020-06		B	13.5	100	83.3	100	6e-69	9e-72	4e-16
1751294	Streptomyces sp. 4F		B	13.5	100	77.1	100	2e-47	9e-72	4e-10
1118963	Arthrobacter sp. Rue61a		B	13.5	99.3	89.3	100	2e-64	9e-72	2e-10
216595	Pseudomonas fluorescens SBW25		B	13.5	100	83	100	4e-70	9e-72	5e-10
985002	Staphylococcus argenteus		B	13.5	100	80.2	100	6e-49	9e-72	2e-09
298880	Gerbillus gerbillus	lesser Egyptian gerbil	E	13.5	100	90.3	100	6e-44	9e-72	8e-09
1294329	Saccharomyces cerevisiae YJM987		E	13.5	100	91.8	100	4e-70	9e-72	3e-11
1292	Staphylococcus warneri		B	13.4	100	91.7	100	3e-71	9e-72	2e-09
316385	Escherichia coli str. K-12 substr. DH10B		B	13.4	100	85.5	100	1e-69	9e-72	7e-09
1166018	Fibrella aestuarina BUZ 2		B	13.4	95.2	76.5	100	2e-43	3e-71	2e-09
266835	Mesorhizobium loti MAFF303099		B	13.4	97.8	77.2	100	1.5e-57	9e-72	5e-09
629680	Brevibacterium sandarakinum		B	13.4	100	82.1	100	4e-49	9e-72	2e-13
762903	Pseudopedobacter saltans DSM 12145		B	13.4	93.6	81.8	100	3e-32	2e-69	4e-09
44008	Enterococcus cecorum		B	13.4	100	80.9	100	4e-35	9e-72	6e-11
136201	Nymphon australe		E	13.4	100	89.8	100	7e-43	9e-72	8e-09
546414	Deinococcus deserti VCD115		B	13.3	98.6	83.1	100	1e-50	9e-72	6e-09
679895	Escherichia coli BW25113		B	13.3	100	85.5	100	1e-69	9e-72	7e-09
444444	Chelatococcus daeguensis		B	13.3	98.7	81.3	100	5e-54	9e-72	1e-10
646131	Torula herbarum		E	13.3	100	99.2	100	6.5e-71	9e-72	3e-28
1294324	Saccharomyces cerevisiae YJM972		E	13.3	100	91.8	100	4e-70	9e-72	3e-11
1321868	Dothideales sp. 80 OA-2013		E	13.3	99.3	93.8	100	3e-66	9e-72	3e-24
165436	uncultured Flavobacteriaceae bacterium		B	13.2	100	86.4	100	1.2e-69	9e-72	2e-09
1416753	Ensifer adhaerens OV14		B	13.2	100	78	100	7e-52	9e-72	6e-09
357809	Lachnoclostridium phytofermentans ISDg		B	13.2	96.7	81.5	100	7e-38	4e-65	5e-15
379066	Gemmatimonas aurantiaca T-27		B	13.2	92.2	86	100	1e-40	4e-70	6e-09
1561022	Streptomyces sp. CCM_MD2014		B	13.2	100	79.7	100	1e-51	9e-72	6e-09
83617	Stenotrophomonas nitritireducens		B	13.2	100	87.5	100	4e-65	9e-72	5e-14
1294315	Saccharomyces cerevisiae YJM554		E	13.2	100	91.8	100	4e-70	9e-72	3e-11
1294304	Saccharomyces cerevisiae YJM193		E	13.2	100	91.8	100	4e-70	9e-72	3e-11
8364	Xenopus tropicalis	western clawed frog	E	13.2	100	88.4	100	3e-31	9e-72	7e-09
1294306	Saccharomyces cerevisiae YJM244		E	13.2	100	90.3	100	4e-70	9e-72	3e-11
9915	Bos indicus	zebu cattle	E	13.2	100	87.4	100	1e-38	9e-72	5e-09
1176540	Esquamula lacrimiformis		E	13.2	96.4	80.7	100	5e-28	9e-72	9e-11
471	Acinetobacter calcoaceticus		B	13.1	100	81.9	100	3e-71	9e-72	3e-13
47763	Streptomyces lydicus		B	13.1	100	79.4	100	2e-29	9e-72	4e-11
1293430	Saccharomyces cerevisiae YJM1129		E	13.1	100	91.8	100	4e-70	9e-72	3e-11
1593278	Diploospora rosea		E	13.1	99.3	93.4	100	8e-47	9e-72	4e-11
170820	Hemiscyllium ocellatum	epaulette shark	E	13.1	100	91.2	100	6e-34	9e-72	7e-09
1404245	Corynebacterium glyciniphilum AJ 3170		B	13	99.3	88.4	100	1e-45	9e-72	3e-14
888807	Streptococcus sanguinis SK1 = NCTC 7863		B	13	100	97.5	100	2e-68	9e-72	1e-11
710736	uncultured Chloroflexi bacterium HF0200_09I09		B	13	92.2	80.2	95.3	1e-28	2e-59	4e-11
1181507	uncultured bacterium contig00016		B	13	91.7	81.3	97.1	2e-39	9e-62	9e-10
1185652	Sinorhizobium fredii USDA 257		B	13	100	81	100	2e-38	9e-72	3e-12
76759	Pseudomonas monteilii		B	13	100	78.8	100	3e-71	9e-72	5e-10
1034809	Staphylococcus lugdunensis N920143		B	13	100	82	100	6e-49	9e-72	5e-09
125878	Nanorana parkeri		E	13	100	86.2	100	1e-20	3e-46	7e-09
1245474	Escherichia coli ER2796		B	12.9	100	85.5	100	2e-69	9e-72	7e-09
1128398	[Clostridium] acidurici 9a		B	12.9	92.7	82.1	100	2.5e-31	7e-58	4e-11
862966	Streptococcus intermedius C270		B	12.9	100	93.2	100	4.6e-57	9e-72	6e-09
259313	uncultured Conexibacter sp.		B	12.9	100	85	100	3e-71	9e-72	4e-12
1294327	Saccharomyces cerevisiae YJM981		E	12.9	100	91.8	100	4e-70	9e-72	3e-11
93950	Anopheles minimus A		E	12.9	100	96.1	100	1e-35	1e-65	7e-09
79200	Daucus carota subsp. sativus		E	12.9	100	83.2	100	4e-70	9e-72	2e-19
351091	Oscillibacter valericigenes		B	12.8	93	82.9	100	5.5e-46	4e-70	2e-15
509173	Acinetobacter baumannii AYE		B	12.8	100	81.6	100	2e-69	9e-72	1e-14
1110502	Tistrella mobilis KA081020-065		B	12.8	97.9	83.3	100	1e-51	9e-72	1e-10
279058	Collimonas arenae		B	12.8	100	82.8	100	2e-63	9e-72	2e-09
9627	Vulpes vulpes	silver fox	E	12.8	100	88.9	100	1e-40	9e-72	9e-09
679318	Rhodococcus sp. WMMA185		B	12.7	100	88.1	100	1e-50	9e-72	5e-10
615	Serratia marcescens		B	12.7	100	83.5	100	3e-71	9e-72	2e-14
1351	Enterococcus faecalis		B	12.7	100	77	100	5e-34	9e-72	4e-11
69004	Anopheles farauti		E	12.7	100	89.3	100	2e-27	9e-72	7e-09
1915369	Aspergillus sp. 2016d		E	12.7	99.3	97	100	2e-64	9e-72	3e-18
92950	Cladosporium sphaerospermum		E	12.7	100	93.2	100	2e-68	9e-72	1e-11
9837	Camelus bactrianus	two-humped camel	E	12.7	100	78.6	100	3e-41	9e-72	1e-08
1294314	Saccharomyces cerevisiae YJM541		E	12.7	100	91.8	100	4e-70	9e-72	3e-11
211851	Histioteuthis sp. YJP-2002		E	12.7	100	88.5	100	9e-37	9e-72	7e-09
145522	Nannochloropsis oceanica		E	12.7	100	95.4	100	2e-69	9e-72	1e-16
751903	Human artificial chromosome vector 21HAC4		O	12.7	98.9	95.1	100	5e-64	9e-72	5e-26
595496	Escherichia coli BW2952		B	12.6	100	85.5	100	2e-69	9e-72	7e-09
1926	Streptomyces reticuli		B	12.6	100	82.2	100	2e-42	9e-72	5e-09
1403831	Escherichia coli str. K-12 substr. MC4100		B	12.6	100	85.5	100	1e-69	9e-72	7e-09
403776	Sphingobacterium sp. PM2-P1-29		B	12.6	97.4	85.4	100	3e-51	4e-70	3e-12
1079	Blastochloris viridis		B	12.6	95.4	81.8	100	4e-28	7e-63	1e-10
1333851	Enterobacter cloacae ECNIH3		B	12.6	100	90.7	100	2e-68	9e-72	1e-08
446468	Nocardiopsis dassonvillei subsp. dassonvillei DSM 43111		B	12.6	90.6	79.8	100	6e-19	3e-41	1e-10
3827	Cicer arietinum	garbanzo	E	12.6	100	86.2	100	2e-47	9e-72	3e-09
73337	Ceratotherium simum simum	southern white rhinoceros	E	12.6	100	88.7	100	8e-40	9e-72	3e-09
374930	Haemophilus influenzae PittEE		B	12.5	100	85.4	100	6e-64	9e-72	2e-17
59620	uncultured Clostridium sp.		B	12.5	100	83.5	100	3e-71	9e-72	3e-18
239935	Akkermansia muciniphila		B	12.5	100	82.7	100	3e-71	9e-72	5e-10
1725292	Leptolyngbyaceae cyanobacterium CENA384		B	12.5	100	98.7	100	1e-65	9e-72	7e-27
306	Pseudomonas sp.		B	12.5	100	95.6	100	3e-71	9e-72	9e-12
147645	Paracoccus yeei		B	12.5	100	88.4	100	3e-71	9e-72	3e-24
657319	[Eubacterium] siraeum 70/3		B	12.5	95	82.8	100	1.1e-43	9e-72	3e-15
509931	Raillietiella sp. 1 BMR-2008		E	12.5	100	89.4	100	2e-38	9e-72	7e-09
3352	Pinus taeda	loblolly pine	E	12.5	100	84.8	100	1.5e-61	9e-72	2e-15
546271	Selenomonas sputigena ATCC 35185		B	12.4	100	80.5	100	1e-43	9e-72	4e-11
378806	Stigmatella aurantiaca DW4/3-1		B	12.4	95.7	78.7	100	7e-48	9e-72	1e-10
1280052	Acinetobacter sp. M131		B	12.4	100	88.5	100	1.1e-57	9e-72	3e-27
85681	Citrus clementina		E	12.4	100	84.5	100	3e-64	9e-72	1e-21
1294353	Saccharomyces cerevisiae YJM1355		E	12.4	100	91.8	100	4e-70	9e-72	3e-11
1432049	Rhizobium etli bv. phaseoli str. IE4803		B	12.3	100	80.7	100	2e-38	9e-72	1e-10
741091	Rahnella sp. Y9602		B	12.3	99.3	89.3	100	2e-63	9e-72	1e-17
749414	Streptomyces bingchenggensis BCW-1		B	12.3	99.4	79.7	100	8e-26	9e-72	2e-13
578455	Thielavia terrestris NRRL 8126		E	12.3	100	81.8	100	3e-56	9e-72	1e-10
746128	Aspergillus fumigatus		E	12.3	100	96	100	4e-70	9e-72	1e-11
1294376	Saccharomyces cerevisiae YJM1450		E	12.3	100	91.8	100	4e-70	9e-72	3e-11
145395	Okamejei schmidti	browneye skate	E	12.3	100	86.1	100	4e-35	9e-72	7e-09
59119	Anopheles annulipes A		E	12.3	100	89.3	100	3e-36	9e-72	7e-09
1294337	Saccharomyces cerevisiae YJM1208		E	12.3	100	91.8	100	4e-70	9e-72	3e-11
1294357	Saccharomyces cerevisiae YJM1385		E	12.3	100	91.8	100	4e-70	9e-72	3e-11
266117	Rubrobacter xylanophilus DSM 9941		B	12.2	91.8	82	96.4	2.5e-25	6e-54	6e-09
663278	Ethanoligenens harbinense YUAN-3		B	12.2	90.7	86.9	98.6	2e-43	1e-64	3e-12
1570328	Mycobacterium sp. NRRL B-3805		B	12.2	100	78.2	100	8e-47	9e-72	2e-09
1349819	Aureimonas sp. AU20		B	12.2	89.3	77.9	100	2.5e-18	2e-68	4e-09
504474	Corynebacterium urealyticum DSM 7109		B	12.2	98.7	82.8	100	5e-34	9e-72	3e-12
700508	Mycobacterium neoaurum VKM Ac-1815D		B	12.2	99.3	78.2	100	8e-47	9e-72	2e-09
611301	Xanthomonas citri subsp. citri		B	12.1	100	77.6	100	2e-58	9e-72	1e-11
85643	Thauera sp. MZ1T		B	12.1	100	81.7	100	2.5e-45	9e-72	8e-13
1458426	Comamonadaceae bacterium B1		B	12.1	98.3	77.3	100	3e-32	3e-71	6e-09
935546	Mesorhizobium loti NZP2037		B	12.1	98	81.2	100	1.5e-51	9e-72	5e-09
1091055	Culex eduardoi		E	12.1	100	93	100	6e-39	9e-72	7e-09
7907	Acipenser brevirostrum	shortnose sturgeon	E	12.1	100	89.4	100	7e-38	9e-72	7e-09
1193538	uncultured Actinoallomurus sp.		B	12	98.9	89.9	100	4e-62	9e-72	2e-19
629741	Kingella oralis ATCC 51147		B	12	89.9	86.8	100	1e-43	3e-57	1e-36
1538644	Sphingobacterium sp. ML3W		B	12	96.5	79	100	1e-30	3e-71	7e-13
1768108	Deinococcus actinosclerus		B	12	100	83.9	100	5e-53	9e-72	8e-13
512312	uncultured Parabacteroides sp.		B	12	95.3	79.6	100	9e-40	9e-72	2e-19
338567	uncultured Malassezia		E	12	100	97.3	100	3e-71	9e-72	5e-09
1609181	Proctolaelaps sp. 1 NFS-2015		E	12	97.1	93.2	100	2e-51	9e-72	2e-15
1608559	Tanakaius savoryi		E	12	100	88.7	100	6e-32	9e-62	7e-09
242545	Thecamoeba similis		E	12	97	87.7	99.2	2.5e-37	4e-65	1e-09
1294366	Saccharomyces cerevisiae YJM1415		E	12	100	91.8	100	4e-70	9e-72	3e-11
932969	Steatoda castanea		E	12	100	94.2	100	1e-65	9e-72	1e-29
859655	Ralstonia solanacearum CMR15		B	11.9	100	83.8	100	3e-71	9e-72	6e-11
859656	Ralstonia solanacearum CFBP2957		B	11.9	100	85.8	100	3e-71	9e-72	6e-09
996	Flavobacterium columnare		B	11.9	99.1	79.6	100	7e-48	9e-72	4e-09
1612552	Actinoalloteichus sp. ADI127-7		B	11.9	96.7	79.9	100	1e-30	9e-72	6e-09
70775	Pseudomonas plecoglossicida		B	11.9	100	83.7	100	4e-70	9e-72	5e-10
1294372	Saccharomyces cerevisiae YJM1439		E	11.9	100	91.8	100	4e-70	9e-72	3e-11
72000	Kocuria rhizophila		B	11.8	100	92.8	100	1e-43	9e-72	2e-10
557599	Mycobacterium kansasii ATCC 12478		B	11.8	89.4	80	100	4.5e-33	3e-71	5e-12
666685	Rhodanobacter denitrificans		B	11.8	97.1	78.2	100	6e-29	4e-70	3e-10
1841249	Streptomyces sp. RTd22		B	11.8	100	83.9	100	3e-37	9e-72	1e-09
47883	Pseudomonas synxantha		B	11.8	100	82.3	100	1e-70	9e-72	5e-10
1662285	Methylophilus sp. TWE2		B	11.8	100	82.7	100	5e-59	9e-72	4e-11
198441	uncultured Nocardioides sp.		B	11.8	100	92.1	100	3e-71	9e-72	2e-19
307038	Narcine brasiliensis		E	11.8	100	92	100	5e-33	9e-72	7e-09
887327	Kingella kingae ATCC 23330		B	11.7	98.7	86.8	100	2e-63	9e-72	4e-16
717961	[Eubacterium] siraeum V10Sc8a		B	11.7	95.7	82.8	100	2e-44	9e-72	3e-15
306537	Corynebacterium jeikeium K411		B	11.7	98.7	82.8	100	1e-50	9e-72	8e-13
1200352	Corynebacterium terpenotabidum Y-11		B	11.7	98.6	80	100	2e-45	9e-72	3e-14
690566	Sphingobium chlorophenolicum L-1		B	11.7	100	77.9	100	2e-68	9e-72	5e-09
33053	Neisseria perflava		B	11.7	100	94.6	100	3e-71	9e-72	4e-16
1299328	Mycobacterium kansasii 824		B	11.7	88.8	80	100	3e-32	3e-71	5e-12
75366	Sinocyclocheilus grahami		E	11.7	100	80.7	100	1e-18	7e-53	6e-09
4874	Gigaspora margarita		E	11.7	100	84.2	100	1e-45	9e-72	6e-15
7493	Trichogramma pretiosum		E	11.7	86.2	80.3	94.6	5e-20	9e-57	5e-11
575540	Isosphaera pallida ATCC 43644		B	11.6	93.3	82	99.3	3e-47	4e-70	3e-12
445710	Dyella thiooxydans		B	11.6	99.2	78.7	100	7e-48	3e-71	1e-10
435590	Bacteroides vulgatus ATCC 8482		B	11.6	95.3	79.6	100	1e-49	9e-72	2e-14
1134687	Klebsiella michiganensis		B	11.6	100	89.4	100	1e-70	9e-72	2e-09
42256	Rubrobacter radiotolerans		B	11.6	91.3	78.2	100	4e-49	9e-72	2e-14
1030843	Porphyromonas gingivalis TDC60		B	11.6	94.5	81.1	100	2e-43	2e-69	8e-10
458233	Macrococcus caseolyticus JCSC5402		B	11.6	100	79.4	100	1e-45	9e-72	5e-09
1393678	uncultured bacterium Contigcl_8		B	11.6	92	84.1	99.3	8e-38	7e-68	1e-09
8547	Xantusia vigilis		E	11.6	100	89.4	100	2e-38	9e-72	8e-09
1294332	Saccharomyces cerevisiae YJM996		E	11.6	100	91.8	100	4e-70	9e-72	3e-11
53461	Nakamurella multipartita		B	11.5	97.2	83	100	1e-47	9e-72	1e-10
316055	Rhodopseudomonas palustris BisA53		B	11.5	99	78	100	5e-62	9e-72	2e-14
1619313	Erwinia gerundensis		B	11.5	100	80.7	100	1e-70	9e-72	9e-17
1144275	Corallococcus coralloides DSM 2259		B	11.5	95.3	82.6	100	9e-38	9e-72	1e-11
1338011	Elizabethkingia anophelis NUHP1		B	11.5	100	81.4	100	3e-67	9e-72	2e-13
1833	Rhodococcus erythropolis		B	11.5	100	79.1	100	3e-71	9e-72	1e-10
176899	Microcoleus steenstrupii		B	11.5	100	96.8	100	3e-71	9e-72	1e-20
31965	Clavibacter michiganensis subsp. tessellarius		B	11.5	100	92.7	100	1.1e-68	9e-72	1e-12
1050174	Corynebacterium epidermidicanis		B	11.5	99.3	87.1	100	3e-47	9e-72	3e-14
134634	Opitutus sp. VeGlc2		B	11.5	94.7	82.2	100	1e-51	1e-70	3e-12
419612	Camelus ferus	Wild Bactrian camel	E	11.5	100	82.3	100	1e-39	9e-72	1e-08
1294334	Saccharomyces cerevisiae YJM1190		E	11.5	100	91.8	100	4e-70	9e-72	3e-11
862971	Streptococcus anginosus C238		B	11.4	100	81.4	100	7e-53	9e-72	1e-12
238197	uncultured Micrococcineae bacterium		B	11.4	100	86	100	3e-71	9e-72	4e-09
2014	Nocardiopsis dassonvillei		B	11.4	100	79.8	100	3e-23	3e-66	1e-10
821	Bacteroides vulgatus		B	11.4	98.3	79.6	100	3.5e-52	9e-72	2e-14
1294349	Saccharomyces cerevisiae YJM1336		E	11.4	100	91.8	100	4e-70	9e-72	3e-11
296591	Polaromonas sp. JS666		B	11.3	100	83.7	100	2e-39	9e-72	6e-09
1284	Staphylococcus hyicus		B	11.3	100	91.6	100	2e-45	9e-72	2e-09
29433	Moraxella ovis		B	11.3	100	86.1	100	9e-57	9e-72	3e-13
452637	Opitutus terrae PB90-1		B	11.3	95.3	82.2	100	3e-47	3e-71	2e-09
235898	Paracoccus sp. Ol18		B	11.3	98.6	94	100	1.2e-64	9e-72	8e-15
1192162	Vogesella sp. LIG4		B	11.3	99.1	77.4	100	1e-39	9e-72	1e-09
649754	Corynebacterium ammoniagenes DSM 20306		B	11.3	99.3	78.8	100	2e-53	9e-72	5e-09
1151116	Rahnella aquatilis HX2		B	11.3	99.3	84.1	100	2e-63	9e-72	1e-17
227882	Streptomyces avermitilis MA-4680 = NBRC 14893		B	11.3	100	83.3	100	1e-44	9e-72	4e-11
28511	Pogostemon cablin	patchouli	E	11.3	100	92.4	100	2e-43	9e-72	6e-09
1045855	Pseudoxanthomonas spadix BD-a59		B	11.2	98	85.2	100	1e-41	9e-72	6e-14
264445	Streptomyces hygroscopicus subsp. limoneus		B	11.2	100	80.4	100	3e-36	9e-72	5e-09
1588023	Arthrobacter sp. Hiyo8		B	11.2	99.3	81.3	100	6e-49	9e-72	6e-09
194843	uncultured Bacteroidales bacterium		B	11.2	100	87.4	100	7e-57	9e-72	6e-16
465541	Streptomyces sp. Mg1		B	11.2	100	80	100	8e-26	9e-72	3e-14
39492	[Eubacterium] siraeum		B	11.2	95.9	82.8	100	2e-44	9e-72	3e-15
525909	Acidimicrobium ferrooxidans DSM 10331		B	11.2	90.6	78.7	95.4	5e-32	2e-59	6e-09
40216	Acinetobacter radioresistens		B	11.2	100	96.4	100	3e-71	9e-72	2e-17
1094466	Flavobacterium indicum GPTSA100-9 = DSM 17447		B	11.2	99.1	82.7	100	2e-49	9e-72	1e-14
662755	Corynebacterium resistens DSM 45100		B	11.2	100	85.5	100	2.5e-36	9e-72	3e-14
1798220	Leifsonia sp. 467MF		B	11.2	97.6	77.7	100	2.5e-36	9e-72	2e-09
1798219	Leifsonia sp. 509MF		B	11.2	97.6	77.7	100	2.5e-36	9e-72	2e-09
1798221	Leifsonia sp. 466MF		B	11.2	97.6	77.7	100	2.5e-36	9e-72	2e-09
1798222	Leifsonia sp. 157MF		B	11.2	97.6	77.7	100	2.5e-36	9e-72	2e-09
1798216	Leifsonia sp. 98AMF		B	11.2	97.6	77.7	100	2.5e-36	9e-72	2e-09
1811320	Pseudoxanthomonas sp. ALBL_017		B	11.2	100	90.8	100	2.5e-70	9e-72	3e-16
290397	Anaeromyxobacter dehalogenans 2CP-C		B	11.2	91.4	80.3	100	2.1e-40	4e-70	2e-10
479437	Eggerthella lenta DSM 2243		B	11.2	94.7	83.3	100	2e-47	9e-72	4e-16
104782	Adineta vaga		E	11.2	100	97.2	100	2e-68	9e-72	1e-40
27468	Chironomus luridus		E	11.2	100	94.4	100	7e-38	9e-67	3e-14
225344	Leptosphaeria biglobosa 'thlaspii' group		E	11.2	100	76.4	100	7e-68	9e-72	2e-09
947023	Aphelocoma woodhouseii grisea		E	11.2	100	94.1	100	6e-28	2e-64	7e-09
705554	Kaloula baleata	flower pot toad	E	11.2	100	90.4	100	5.5e-32	9e-72	7e-09
482957	Burkholderia lata		B	11.1	100	80.5	100	2e-62	9e-72	4e-12
1702287	Negativicoccus massiliensis		B	11.1	96.7	84.3	100	7e-58	4e-70	4e-11
1763534	Flavobacterium crassostreae		B	11.1	98.7	84.7	100	3e-55	9e-72	1e-12
798570	uncultured bacterium Ak20-3		B	11.1	91.8	80.7	97.3	9e-17	7e-63	1e-11
548	Klebsiella aerogenes		B	11.1	100	77	100	3e-71	9e-72	3e-12
667015	Bacteroides salanitronis DSM 18170		B	11.1	94.7	82.8	100	2e-49	9e-72	1e-11
929713	Niabella soli DSM 19437		B	11.1	96.7	90.2	100	1.5e-51	3e-71	2e-09
29448	Bradyrhizobium elkanii		B	11.1	100	92.1	100	1e-70	9e-72	6e-26
1788301	Pseudomonas versuta		B	11.1	100	83.6	100	2e-69	9e-72	5e-10
166486	Roseburia intestinalis		B	11.1	98	88	100	7e-58	9e-72	2e-13
150396	Pseudomonas sp. MT-1		B	11.1	100	84.4	100	5e-62	9e-72	5e-10
1912856	Peptoniphilus sp. ING2-D1G		B	11.1	95	85.3	100	2e-54	1e-69	8e-12
755732	Fluviicola taffensis DSM 16823		B	11.1	96.4	85.9	100	1.2e-43	7e-68	1e-11
263358	Verrucosispora maris AB-18-032		B	11.1	97.3	82.1	100	1.5e-36	3e-71	4e-11
39645	Mesorhizobium ciceri		B	11.1	100	82.7	100	4.5e-68	9e-72	1e-10
357276	Bacteroides dorei		B	11	96.7	81.2	100	5e-50	9e-72	2e-12
1307427	Fusobacterium nucleatum subsp. vincentii ChDC F8		B	11	100	85.9	100	9e-67	9e-72	9e-20
1798217	Leifsonia sp. 197AMF		B	11	97.3	77.7	100	3e-36	9e-72	2e-09
525146	Desulfovibrio desulfuricans subsp. desulfuricans str. ATCC 27774		B	11	98.5	93	100	1e-58	3e-71	7e-21
364410	Granulibacter bethesdensis		B	11	98	81	100	6e-64	9e-72	5e-10
481145	Acetobacter pasteurianus subsp. pasteurianus		B	11	100	97	100	7e-57	9e-72	1e-21
1217721	Dyella japonica A8		B	11	98	81	100	2e-43	4e-70	1e-10
59160	Anopheles subpictus		E	11	100	95.2	100	6e-29	7e-68	7e-09
671144	Wallemia mellicola CBS 633.66		E	11	97.8	84.3	100	4e-53	9e-72	5e-09
5076	Penicillium chrysogenum		E	11	100	90.3	100	3e-71	9e-72	2e-10
259536	Psychrobacter arcticus 273-4		B	10.9	100	90.5	100	9e-52	9e-72	1e-11
262728	Haemophilus influenzae R2866		B	10.9	99.3	90.2	100	7e-68	9e-72	2e-17
1348774	Croceicoccus naphthovorans		B	10.9	99.7	84	100	5e-46	9e-72	5e-11
29388	Staphylococcus capitis		B	10.9	100	89.5	100	4e-70	9e-72	2e-09
1612551	Actinoalloteichus sp. GBA129-24		B	10.9	96.7	79.9	100	3e-30	9e-72	6e-09
241439	Arthronema africanum SAG 12.89		B	10.9	99.3	96.6	100	4e-65	9e-72	3e-34
199684	uncultured Bradyrhizobium sp.		B	10.9	100	96.7	100	3e-71	9e-72	1e-18
1469502	Burkholderiales bacterium GJ-E10		B	10.9	95.8	81	100	3e-31	4e-70	2e-09
310752	Balaenoptera acutorostrata scammoni		E	10.9	100	85.1	100	9e-41	9e-72	1e-08
48725	Anopheles baimaii		E	10.9	100	95.1	100	2e-41	3e-71	1e-10
3885	Phaseolus vulgaris	string bean	E	10.9	100	93.2	100	1e-30	9e-72	3e-09
5858	Plasmodium malariae		E	10.9	100	97.2	100	4e-49	9e-72	2e-14
203449	uncultured marine eukaryote		E	10.9	100	86.8	100	5e-64	9e-72	7e-09
1763535	Hydrogenophaga sp. LPB0072		B	10.8	100	84.9	100	4e-65	9e-72	6e-09
1650658	Actinobacteria bacterium IMCC26256		B	10.8	93.8	84.1	96.7	1.8e-52	7e-63	2e-18
1332188	Candidatus Saccharimonas aalborgensis		B	10.8	96.2	78.3	100	7e-53	3e-71	4e-11
1389192	Cupriavidus sp. USMAHM13		B	10.8	100	79.8	100	4e-70	9e-72	6e-11
1110693	Escherichia coli str. K-12 substr. MDS42		B	10.8	100	85.5	100	1e-69	9e-72	7e-09
871585	Acinetobacter pittii PHEA-2		B	10.8	100	81.8	100	5e-69	9e-72	2e-12
1649877	Pseudomonas sp. CCOS 191		B	10.8	100	80.9	100	9e-67	9e-72	6e-09
1151599	Moraxella sp. canine oral taxon 018		B	10.8	100	98.5	100	2e-69	9e-72	2e-24
109741	Pygoplites diacanthus		E	10.8	100	85.7	100	5e-34	9e-72	7e-09
1294311	Saccharomyces cerevisiae YJM453		E	10.8	100	91.8	100	4e-70	9e-72	3e-11
315575	Eretmoptera murphyi		E	10.8	100	90.4	100	2e-34	3e-67	7e-09
1294377	Saccharomyces cerevisiae YJM1460		E	10.8	100	91.8	100	4e-70	9e-72	3e-11
1294367	Saccharomyces cerevisiae YJM1417		E	10.8	100	91.8	100	4e-70	9e-72	3e-11
1379870	Spirosoma radiotolerans		B	10.7	98.2	81	100	7e-58	4e-70	2e-15
565655	Enterococcus casseliflavus EC20		B	10.7	100	89.9	100	6e-49	9e-72	4e-11
96773	Thauera chlorobenzoica		B	10.7	100	79.3	100	3e-46	3e-71	5e-10
103855	Bordetella hinzii		B	10.7	97.7	83.5	100	9e-34	9e-72	6e-09
1207075	Pseudomonas sp. UW4		B	10.7	100	79	100	4e-70	9e-72	5e-10
1294370	Saccharomyces cerevisiae YJM1433		E	10.7	100	91.8	100	4e-70	9e-72	3e-11
28526	Solanum pennellii		E	10.7	100	80.2	100	6e-64	9e-72	6e-09
30068	Anopheles punctulatus		E	10.7	100	89.3	100	3e-36	9e-72	7e-09
89913	Cystofilobasidium infirmominiatum		E	10.7	100	95	100	9e-72	9e-72	1e-10
1229782	Propionibacterium phage P9.1		V	10.7	98.1	89.1	100	2e-63	9e-72	2e-24
763057	Mesorhizobium huakuii 7653R		B	10.6	96.2	81.2	100	3e-51	9e-72	5e-09
338969	Rhodoferax ferrireducens T118		B	10.6	100	86.1	100	2.5e-65	9e-72	6e-09
1297857	Streptococcus oralis subsp. dentisani 7747		B	10.6	100	94.9	100	2e-64	9e-72	1e-12
765698	Mesorhizobium ciceri biovar biserrulae WSM1271		B	10.6	97.6	82.7	100	1.5e-46	9e-72	6e-10
1441627	Escherichia coli str. Sanji		B	10.6	100	85.5	100	1e-69	9e-72	7e-09
1294383	Saccharomyces cerevisiae YJM1527		E	10.6	100	91.8	100	4e-70	9e-72	3e-11
215456	Phaeosphaeria avenaria f. sp. avenaria		E	10.6	100	91.3	100	2e-68	9e-72	5e-15
2708	Citrus limon	lemon	E	10.6	100	95.8	100	3e-71	9e-72	1e-22
206113	Anopheles peditaeniatus		E	10.6	100	95.2	100	3e-37	9e-72	7e-09
328815	Manacus vitellinus	golden-collared manakin	E	10.6	100	87	100	9e-22	3e-56	9e-09
1904640	Betaproteobacteria bacterium GR16-43		B	10.5	97.7	80.8	100	2.5e-33	2e-69	5e-10
264198	Ralstonia eutropha JMP134		B	10.5	100	81.7	100	2e-68	9e-72	6e-11
1228997	Riemerella anatipestifer RA-CH-1		B	10.5	98.7	83.3	100	2e-63	9e-72	7e-10
1354240	Riemerella anatipestifer CH3		B	10.5	98.7	83.3	100	2e-63	9e-72	7e-10
129394	Xanthomonas oryzae pv. oryzicola		B	10.5	100	90.8	100	3e-61	9e-72	3e-09
335284	Psychrobacter cryohalolentis K5		B	10.5	100	84.2	100	2e-53	9e-72	3e-14
907261	Ralstonia syzygii R24		B	10.5	100	84.8	100	3e-71	9e-72	6e-11
243365	Chromobacterium violaceum ATCC 12472		B	10.5	99	80.1	100	1e-39	9e-72	1e-10
1236608	Moraxella catarrhalis BBH18		B	10.5	100	83.7	100	9e-67	9e-72	7e-16
718252	Faecalibacterium prausnitzii L2-6		B	10.5	89.4	78	100	4e-30	3e-71	3e-14
1806885	Sphingorhabdus sp. M41		B	10.5	100	79.1	100	2e-54	9e-72	1e-16
941323	Escherichia coli VR50		B	10.5	100	85.5	100	1e-69	9e-72	7e-09
1916993	Pseudomonas sp. DRA525		B	10.5	100	80.7	100	4e-70	9e-72	5e-10
1294143	Pseudomonas sp. ATCC 13867		B	10.5	100	81.9	100	4e-65	9e-72	5e-10
30317	Spea multiplicata	southern spadefoot toad	E	10.5	100	91	100	6e-34	2e-68	7e-09
1294339	Saccharomyces cerevisiae YJM1244		E	10.5	100	91.8	100	4e-70	9e-72	3e-11
9938	Ovis aries musimon	mouflon	E	10.5	100	81.5	100	4e-43	9e-72	4e-10
1484693	Rhodoferax saidenbachensis		B	10.4	100	80.6	100	4e-70	9e-72	6e-09
1660	Actinomyces odontolyticus		B	10.4	100	84.8	100	3e-71	9e-72	7e-23
712538	Selenomonas sp. oral taxon 478		B	10.4	100	83.3	100	7e-68	9e-72	4e-11
862967	Streptococcus intermedius B196		B	10.4	100	93.8	100	3e-61	9e-72	6e-09
381754	Pseudomonas aeruginosa PA7		B	10.4	100	82.2	100	5e-69	9e-72	3e-09
121719	Pannonibacter phragmitetus		B	10.4	97.3	81	100	2e-26	1e-69	1e-10
583358	Thermoanaerobacter mathranii subsp. mathranii str. A3		B	10.4	90.3	82.8	98.6	4e-26	4e-55	2e-09
1294359	Saccharomyces cerevisiae YJM1387		E	10.4	100	91.8	100	4e-70	9e-72	3e-11
1294305	Saccharomyces cerevisiae YJM195		E	10.4	100	91.8	100	4e-70	9e-72	3e-11
5217	Tremella mesenterica	witches' butter	E	10.4	97.2	90	100	1.1e-48	4e-70	1e-11
1500814	Propionibacterium phage PHL095N00		V	10.4	98.9	94	100	1e-59	9e-72	2e-24
713030	Selenomonas sp. oral taxon 136		B	10.3	100	84	100	1e-59	9e-72	4e-11
519472	Vagococcus teuberi		B	10.3	100	84.2	100	1e-35	9e-72	1e-09
281310	Haemophilus influenzae 86-028NP		B	10.3	100	90.3	100	2e-68	9e-72	2e-17
1810504	Immundisolibacter cernigliae		B	10.3	91.7	81	100	4.5e-26	2e-53	1e-12
1193705	uncultured Readeriella		E	10.3	99.3	96	100	2.5e-62	4e-70	1e-14
9258	Ornithorhynchus anatinus	platypus	E	10.3	100	92.6	100	2e-38	9e-72	9e-09
1712292	Amblyseius sp. ARP-2015		E	10.3	100	92	100	1e-48	9e-72	8e-13
33178	Aspergillus terreus		E	10.3	100	94	100	4e-70	9e-72	4e-11
45610	Psychrobacter urativorans		B	10.2	100	84	100	2e-48	9e-72	2e-10
637971	Lactobacillus koreensis		B	10.2	89.3	79.7	100	6e-33	2e-53	6e-09
478	Moraxella nonliquefaciens		B	10.2	100	91.5	100	2e-69	9e-72	2e-21
1711	Cellulomonas flavigena		B	10.2	99.3	83.8	100	3e-67	9e-72	6e-09
375286	Janthinobacterium sp. Marseille		B	10.2	100	88.8	100	7e-48	9e-72	2e-09
1771959	Arthrobacter sp. ATCC 21022		B	10.2	98.7	84.2	100	4e-50	9e-72	2e-10
7873	Hydrolagus colliei	spotted ratfish	E	10.2	100	88	100	1e-31	9e-72	3e-09
2711	Citrus sinensis	sweet orange	E	10.2	100	88.2	100	1.5e-55	9e-72	2e-15
1649555				10.2	98.7	81	100	3.5e-27	2e-68	1e-10
1496	Clostridioides difficile		B	10.1	97	83	100	8e-51	9e-72	4e-11
1408271	Pseudomonas aeruginosa LES400		B	10.1	100	77.6	100	2e-68	9e-72	3e-09
1031711	Ralstonia solanacearum Po82		B	10.1	100	80	100	3e-71	9e-72	6e-09
431947	Porphyromonas gingivalis ATCC 33277		B	10.1	94.4	81.1	100	2e-46	9e-72	8e-10
1261	Peptostreptococcus anaerobius		B	10.1	95.7	83.7	100	1e-44	9e-72	4e-11
1299331	Mycobacterium intracellulare 1956		B	10.1	91.2	82.7	100	2e-33	2e-69	4e-09
1585	Lactobacillus delbrueckii subsp. bulgaricus		B	10.1	100	91	100	3e-71	9e-72	6e-09
1663591	Magnetospirillum sp. XM-1		B	10.1	92.9	80.3	100	1e-41	9e-72	1e-10
1895944	Vishniacozyma victoriae		E	10.1	100	99.2	100	3e-71	9e-72	2e-29
43346	Bison bison bison		E	10.1	100	88.5	100	2e-32	9e-72	6e-09
8839	Anas platyrhynchos	mallard ducks	E	10.1	100	90.3	100	7.5e-38	9e-72	5e-09
42345	Phoenix dactylifera	date palm	E	10.1	100	91.7	100	4e-70	9e-72	2e-14
438504	Cylindroiulus caeruleocinctus		E	10.1	100	86	100	3e-36	4e-70	6e-10
554078	uncultured Rhizaria		E	10.1	100	92	100	3e-71	9e-72	4e-17
59191	Anopheles farauti No. 4		E	10.1	100	89.3	100	6.5e-36	9e-72	7e-09
60520	Lactobacillus paraplantarum		B	10	98.8	91.6	100	3.5e-53	1e-70	2e-14
547045	Neisseria sicca ATCC 29256		B	10	100	92	100	3e-71	9e-72	4e-16
1205677	Mycobacterium canettii CIPT 140070017		B	10	93.8	83.8	100	1.9e-37	9e-72	9e-11
1304873	Pasteurella multocida subsp. multocida OH4807		B	10	100	88.4	100	5e-69	9e-72	4e-13
471855	Slackia heliotrinireducens DSM 20476		B	10	91	82.1	97.1	1e-43	4e-55	4e-11
1921510	Sphingomonas sp. JJ-A5		B	10	97.2	80.2	100	1.5e-47	9e-72	1e-10
342451	Staphylococcus saprophyticus subsp. saprophyticus ATCC 15305		B	10	100	81.3	100	4e-45	9e-72	2e-09
121428	Sphingobium xenophagum		B	10	100	94	100	9e-72	9e-72	5e-11
1360	Lactococcus lactis subsp. lactis		B	10	100	90	100	2e-57	9e-72	5e-11
859657	Ralstonia solanacearum PSI07		B	10	100	78.9	100	3e-71	9e-72	3e-10
320771	Pedosphaera parvula Ellin514		B	10	93.9	85.4	99	1e-38	3e-61	1e-22
1121874	Erysipelothrix tonsillarum DSM 14972		B	10	89.6	86.8	98.7	3.5e-23	7e-43	4e-11
1034807	Flavobacterium branchiophilum FL-15		B	10	99.2	81.9	100	1e-49	9e-72	1e-20
1336846	Chondrilla caribensis		E	10	100	84.4	100	4e-19	2e-24	3e-09
30019	Drosophila busckii		E	10	87.2	81.3	96	5e-25	4e-49	6e-14
45794	Sporopachydermia lactativora		E	10	100	95.7	100	8e-42	9e-72	2e-09
38297	Anopheles sp. near punctulatus		E	10	100	89.3	100	3e-36	9e-72	7e-09
535722	Nannizzia gypsea CBS 118893		E	10	100	87.5	100	8e-46	9e-72	4e-11
749860	Heterophoma novae-verbascicola		E	10	100	93.3	100	3e-71	9e-72	1e-34
211473	Tracheloptychus petersi		E	10	100	89.4	100	2e-38	9e-72	8e-09
1379159	Dyella jiangningensis		B	9.9	98	84.1	100	2e-54	4e-70	1e-10
1205674	Mycobacterium canettii CIPT 140070010		B	9.9	90.9	81.5	100	4e-34	3e-71	9e-11
47770	Lactobacillus crispatus		B	9.9	100	98.4	100	3e-71	9e-72	1e-20
469607	Fusobacterium nucleatum subsp. animalis 4_8		B	9.9	100	86.3	100	4e-65	9e-72	3e-18
310606	uncultured Roseomonas sp.		B	9.9	100	97.7	100	3e-56	9e-72	5e-16
743722	Sphingobacterium sp. 21		B	9.9	92.6	80.8	100	1e-33	1e-51	1e-13
469602	Fusobacterium nucleatum subsp. vincentii 3_1_27		B	9.9	100	85.9	100	4.6e-67	9e-72	9e-20
1154756	Serratia plymuthica PRI-2C		B	9.9	100	86.5	100	2e-69	9e-72	3e-09
114051	uncultured Micrococcus sp.		B	9.9	100	95.2	100	9e-72	9e-72	6e-16
1232724	Mycobacterium indicus pranii MTCC 9506		B	9.9	90.9	82.7	100	3e-37	2e-69	4e-09
1182571	Deinococcus swuensis		B	9.9	98.9	87.6	100	5.1e-50	9e-72	2e-09
369723	Salinispora tropica CNB-440		B	9.9	98.7	78.3	100	1.2e-29	7e-58	1e-10
3726	Raphanus sativus	radish	E	9.9	100	83.1	100	1e-69	9e-72	1e-15
112266	Anopheles fluviatilis T		E	9.9	100	96.1	100	3e-35	1e-65	7e-09
580331	Thermoanaerobacter italicus Ab9		B	9.8	89.2	80.4	98.6	1e-25	4e-55	5e-12
263769	uncultured Moraxella sp.		B	9.8	100	84.7	100	3e-71	9e-72	6e-10
1432050	Rhizobium etli bv. mimosae str. IE4771		B	9.8	100	83.5	100	3e-37	9e-72	6e-09
1403338	Porphyromonas gingivalis A7A1-28		B	9.8	95.6	81.1	100	1e-50	9e-72	8e-10
351607	Acidothermus cellulolyticus 11B		B	9.8	96.7	87.6	100	4e-50	3e-66	3e-12
348802	Exophiala xenobiotica		E	9.8	100	83.7	100	1.5e-46	9e-72	3e-13
337745	Rita rita		E	9.8	100	82.6	100	5e-34	9e-72	7e-09
40214	Acinetobacter johnsonii		B	9.7	100	92.3	100	3e-71	9e-72	5e-17
504472	Spirosoma linguale DSM 74		B	9.7	98	83.2	100	2.5e-34	3e-71	6e-09
172045	Elizabethkingia miricola		B	9.7	100	78.2	100	2e-68	9e-72	6e-14
866630	Haemophilus influenzae F3031		B	9.7	99.3	90	100	2e-68	9e-72	4e-18
768486	Enterococcus hirae ATCC 9790		B	9.7	100	91.8	100	4e-65	9e-72	4e-11
745156	Escherichia coli 1303		B	9.7	100	85.5	100	7e-70	9e-72	7e-09
591365	Streptococcus intermedius JTH08		B	9.7	100	93.3	100	1e-55	9e-72	6e-09
283699	Pseudoalteromonas sp. Bsw20308		B	9.7	100	91.9	100	2e-54	9e-72	3e-14
94624	Bordetella petrii		B	9.7	98	80.8	100	2e-52	9e-72	6e-09
1037911	Pseudomonas fluorescens A506		B	9.7	100	89.9	100	4e-70	9e-72	6e-09
1720344	Psychrobacter sp. AntiMn-1		B	9.7	100	84.8	100	7e-42	9e-72	3e-12
1294356	Saccharomyces cerevisiae YJM1383		E	9.7	100	91.8	100	4e-70	9e-72	3e-11
9793	Equus asinus	donkey	E	9.7	100	79.5	100	4e-38	9e-72	2e-09
8801	Struthio camelus	ostrich	E	9.7	100	87.8	100	4e-35	9e-72	7e-09
1357328	Stictocladius sofour		E	9.7	100	95.6	100	1e-31	2e-58	7e-09
1318	Streptococcus parasanguinis		B	9.6	100	90.1	100	3e-71	9e-72	1e-12
1231072	Clostridium tetani 12124569		B	9.6	93.1	80.8	100	6e-33	3e-57	4e-10
1428	Bacillus thuringiensis		B	9.6	100	86.1	100	2e-63	9e-72	3e-12
595593	Arthrobacter sp. A3		B	9.6	100	82.8	100	1e-50	9e-72	2e-10
1590	Lactobacillus plantarum		B	9.6	94	85.2	100	5e-44	9e-72	2e-13
1811234	Acidovorax sp. ALBL_202		B	9.6	100	89.3	100	2e-68	9e-72	1e-13
1486262	Martelella endophytica		B	9.6	100	81.2	100	4e-20	9e-72	1e-09
169976	uncultured Sphingomonadaceae bacterium		B	9.6	100	98	100	3e-71	9e-72	1e-19
1294326	Saccharomyces cerevisiae YJM978		E	9.6	100	91.8	100	4e-70	9e-72	3e-11
7168	Anopheles dirus		E	9.6	100	84.8	100	1e-35	3e-71	7e-09
1294380	Saccharomyces cerevisiae YJM1478		E	9.6	100	91.8	100	4e-70	9e-72	3e-11
2057	Sphaerobacter thermophilus		B	9.5	89.4	78.2	98.8	3e-26	6e-49	4e-11
700015	Coriobacterium glomerans PW2		B	9.5	87.5	80.7	98.7	6e-29	2e-68	8e-13
1214102	Mycobacterium fortuitum subsp. fortuitum DSM 46621 = ATCC 6841		B	9.5	97.6	81.7	100	3e-41	9e-72	4e-10
1403335	Porphyromonas gingivalis 381		B	9.5	94.4	81.1	100	1e-46	9e-72	8e-10
208596	Carnobacterium sp. 17-4		B	9.5	99.2	88.7	100	3e-47	9e-72	2e-15
262727	Haemophilus influenzae R2846		B	9.5	100	84.1	100	1.5e-66	9e-72	2e-17
122355	Pseudomonas psychrophila		B	9.5	100	83.7	100	3e-71	9e-72	5e-10
1560339	Enterobacter sp. E20		B	9.5	100	94.7	100	1e-70	9e-72	2e-14
1294388	Saccharomyces cerevisiae YJM1615		E	9.5	100	91.8	100	4e-70	9e-72	3e-11
225338	Leptosphaeria biglobosa 'brassicae' group		E	9.5	100	93.3	100	2e-59	9e-72	5e-10
188700	Aedes polynesiensis		E	9.5	90.8	87.5	97.4	2e-38	6e-59	2e-22
1294342	Saccharomyces cerevisiae YJM1252		E	9.5	100	91.8	100	4e-70	9e-72	3e-11
459424	Mycobacterium liflandii 128FXT		B	9.4	89.6	79.2	100	2e-33	9e-72	5e-10
1005048	Collimonas fungivorans Ter331		B	9.4	100	87.5	100	3e-62	9e-72	2e-09
1618207	Arthrobacter sp. IHBB 11108		B	9.4	99.3	92.6	100	2e-58	9e-72	2e-10
1031710	Oligotropha carboxidovorans OM4		B	9.4	93.2	81.2	100	3e-42	9e-72	8e-13
30069	Anopheles stephensi	Asian malaria mosquito	E	9.4	100	80.1	100	6e-27	9e-72	7e-09
174829	Tupinambis quadrilineatus		E	9.4	100	89.4	100	2e-38	9e-72	8e-09
112178	Arthrinium phaeospermum		E	9.4	100	96.1	100	3e-71	9e-72	1e-29
1852373	Murdochiella sp. Marseille-P2341		B	9.3	91.4	83.9	100	2e-45	4e-70	4e-13
1812934	Enterobacter cloacae complex 'Hoffmann cluster III'		B	9.3	100	95.8	100	1e-65	9e-72	1e-08
1138382	Mycobacterium intracellulare MOTT-02		B	9.3	90.7	81.8	100	1.3e-33	2e-69	4e-09
1182568	Deinococcus puniceus		B	9.3	95.4	85.4	99.3	3e-51	2e-69	5e-27
359110	Pseudomonas extremaustralis		B	9.3	100	86	100	4e-70	9e-72	5e-10
243230	Deinococcus radiodurans R1		B	9.3	100	85.4	100	5e-59	9e-72	3e-12
34073	Variovorax paradoxus		B	9.3	100	93.1	100	4e-70	9e-72	6e-09
316401	Escherichia coli ETEC H10407		B	9.3	100	85.5	100	1e-69	9e-72	7e-09
1437824	Castellaniella defragrans 65Phen		B	9.3	93.1	83.6	100	5.2e-23	2e-52	6e-11
76772	Callospermophilus lateralis	golden-mantled ground squirrel	E	9.3	100	89.4	100	7e-43	9e-72	8e-09
4571	Triticum turgidum	rivet wheat	E	9.3	100	86.5	100	4e-70	9e-72	3e-20
4570	Triticum timopheevii	Sanduri wheat	E	9.3	100	98.1	100	3e-71	9e-72	3e-22
1294354	Saccharomyces cerevisiae YJM1356		E	9.3	100	91.8	100	4e-70	9e-72	3e-11
1294313	Saccharomyces cerevisiae YJM470		E	9.3	100	91.8	100	4e-70	9e-72	3e-11
1294317	Saccharomyces cerevisiae YJM627		E	9.3	100	91.8	100	4e-70	9e-72	3e-11
169388	Fusarium solani		E	9.3	100	88	100	2e-69	9e-72	2e-23
1221522	Pseudomonas fluorescens NCIMB 11764		B	9.2	100	82.4	100	4e-70	9e-72	5e-10
1906741	Jeongeupia sp. USM3		B	9.2	93	81	100	3e-46	4e-70	5e-14
651740	Pseudomonas cedrina		B	9.2	100	85.6	100	1e-70	9e-72	5e-10
273793	Phenylobacterium lituiforme		B	9.2	100	94	100	3e-56	9e-72	1e-12
1299329	Mycobacterium avium subsp. avium 2285 (S)		B	9.2	90.1	78.5	100	4.5e-35	9e-72	6e-09
1299330	Mycobacterium avium subsp. avium 2285 (R)		B	9.2	90.1	78.5	100	4.5e-35	9e-72	6e-09
1214242	Streptomyces collinus Tu 365		B	9.2	100	79.6	100	1e-51	9e-72	1e-14
1082931	Pelagibacterium halotolerans B2		B	9.2	98.7	88.7	100	1e-48	4e-70	2e-33
1825069	Streptococcus marmotae		B	9.2	100	80.8	100	7e-58	9e-72	4e-11
1232659	Haemophilus influenzae 2019		B	9.2	100	87	100	2.5e-62	9e-72	1e-10
1301098	Pseudomonas knackmussii B13		B	9.2	100	80.1	100	2e-68	9e-72	6e-09
1367248	Kaloula conjuncta negrosensis		E	9.2	100	90.4	100	2e-31	2e-63	7e-09
1294360	Saccharomyces cerevisiae YJM1388		E	9.2	100	91.8	100	4e-70	9e-72	3e-11
41413	Aspergillus glaucus		E	9.2	100	94.5	100	3e-71	9e-72	1e-17
1437454	Hexamermis albicans		E	9.2	100	89.8	100	4e-45	9e-72	8e-09
59189	Anopheles hinesorum		E	9.2	100	89.3	100	3e-36	9e-72	7e-09
3914	Vigna angularis	azuki bean	E	9.2	100	87.6	100	1e-49	9e-72	7e-10
35570	Stomoxys calcitrans	stable fly	E	9.2	93.4	81.6	100	2e-17	1e-46	2e-09
43425	Glomus versiforme		E	9.2	100	92.9	100	3e-44	9e-72	6e-09
29281	uncultured crenarchaeote		A	9.1	100	94.3	100	2.1e-65	9e-72	2e-19
1752	Propionibacterium freudenreichii subsp. shermanii		B	9.1	98.4	83.5	100	4e-54	9e-72	2e-09
626418	Burkholderia glumae BGR1		B	9.1	100	80.6	100	2e-49	9e-72	2e-09
1565991	Bacillus sp. X1(2014)		B	9.1	100	82.8	100	4e-49	9e-72	5e-15
104087	Pseudomonas frederiksbergensis		B	9.1	100	82.1	100	5e-69	9e-72	5e-10
45243	Capnocytophaga haemolytica		B	9.1	97.9	78.2	100	1e-60	9e-72	2e-13
1699624	Psychrobacter sp. P11G5		B	9.1	100	81.4	100	2e-51	9e-72	3e-13
61015	Staphylococcus succinus		B	9.1	100	83.6	100	3e-41	9e-72	2e-09
1434306	Streptomyces albulus ZPM		B	9.1	100	81.7	100	4e-25	3e-71	2e-09
1933220	Sphingobacterium sp. B29		B	9.1	99.3	85.4	100	1.5e-47	9e-72	3e-12
1183418	Agrobacterium genomosp. 5		B	9.1	100	98.8	100	2.1e-70	9e-72	9e-34
1294382	Saccharomyces cerevisiae YJM1526		E	9.1	100	91.8	100	4e-70	9e-72	3e-11
7161	Aedes simpsoni		E	9.1	95.9	94.1	96.6	3e-36	9e-47	4e-24
373849	Aedes riversi		E	9.1	100	93.3	100	2e-38	9e-72	7e-09
446660	Adlercreutzia equolifaciens		B	9	92.3	83	100	2e-49	9e-72	4e-21
1855380	Pseudomonas sp. Z003-0.4C(8344-21)		B	9	100	80	100	3e-71	9e-72	5e-10
1679001	Pasteurellaceae bacterium NI1060		B	9	100	93.4	100	2e-69	9e-72	2e-17
1262452	Streptomyces sp. 769		B	9	100	79.4	100	4e-25	3e-71	2e-09
28095	Burkholderia gladioli		B	9	100	78.9	100	3e-71	9e-72	2e-09
931089	Corynebacterium deserti GIMN1.010		B	9	98	90.7	100	4e-44	9e-72	3e-14
1661694	Streptomyces sp. Tue 6075		B	9	100	77.1	100	2.5e-42	9e-72	1e-10
246787	Bacteroides cellulosilyticus		B	9	97.8	77.4	100	7e-33	9e-72	4e-09
1811327	Rathayibacter sp. ALBL_219		B	9	100	86.9	100	4e-45	9e-72	1e-12
54291	Raoultella ornithinolytica		B	9	100	85.5	100	3e-71	9e-72	9e-09
59194	Anopheles irenicus		E	9	100	89.3	100	6.5e-36	9e-72	7e-09
9713	Leptonychotes weddellii	Weddell seal	E	9	100	85.2	100	1e-37	9e-72	1e-08
59193	Anopheles farauti No. 6		E	9	100	89.3	100	3e-36	9e-72	7e-09
7757	Petromyzon marinus	sea lamprey	E	9	100	85.9	100	3e-32	9e-72	7e-09
59916	Bactrocera tryoni	Queensland fruit fly	E	9	96	91.2	99.3	7e-48	3e-66	7e-19
1168221	Coniosporium apollinis CBS 100218		E	9	96.6	86	99	2e-46	9e-67	3e-22
99174	Besnoitia jellisoni		E	9	100	89.8	100	3e-46	9e-72	8e-09
1294358	Saccharomyces cerevisiae YJM1386		E	9	100	91.8	100	4e-70	9e-72	3e-11
9708	Odobenus rosmarus divergens	Pacific walrus	E	9	100	85.1	100	1e-42	9e-72	6e-09
443218	Hoyosella subflava DQS3-9A1		B	8.9	100	83.1	100	2e-34	9e-72	1e-09
272942	Rhodobacter capsulatus SB 1003		B	8.9	99.7	82.4	100	6e-54	9e-72	4e-20
1917485	Sulfitobacter sp. AM1-D1		B	8.9	96.3	79.1	100	5e-36	6e-54	1e-10
984	Pedobacter heparinus		B	8.9	100	85.3	100	1e-59	9e-72	2e-15
1036672	Advenella kashmirensis WT001		B	8.9	97.4	83	100	4e-36	9e-72	6e-11
1303692	Streptomyces fulvissimus DSM 40593		B	8.9	100	80	100	8e-26	9e-72	1e-10
866768	Escherichia coli 'BL21-Gold(DE3)pLysS AG'		B	8.9	100	85.5	100	2e-69	9e-72	7e-09
145458	Rathayibacter toxicus		B	8.9	100	85.1	100	3e-71	9e-72	4e-11
1384459	Methyloceanibacter caenitepidi		B	8.9	97.4	93.1	100	3e-51	2e-68	6e-26
30065	Anopheles koliensis		E	8.9	100	89.3	100	3e-36	9e-72	7e-09
127150	Rhynchomonas nasuta		E	8.9	100	90.3	100	2e-67	2e-67	6e-34
103858	Anopheles clowi		E	8.9	100	89.3	100	1.2e-34	9e-72	7e-09
36718	Wallago attu		E	8.9	100	82.6	100	3e-32	9e-72	7e-09
234621	Rhodococcus erythropolis PR4		B	8.8	99.3	84.8	100	1e-50	9e-72	1e-10
463014	Bordetella flabilis		B	8.8	97.7	82.9	100	6e-49	3e-71	6e-11
861109	Sphingobium indicum B90A		B	8.8	100	80.1	100	2e-67	9e-72	5e-09
1358	Lactococcus lactis		B	8.8	100	90	100	5e-59	9e-72	5e-11
1245526	Pseudomonas guangdongensis		B	8.8	100	77.7	100	2e-53	9e-72	2e-09
164348	Streptomyces puniciscabiei		B	8.8	100	82	100	1e-44	9e-72	5e-10
698963	Corynebacterium diphtheriae C7 (beta)		B	8.8	98.6	90.2	100	6.5e-47	9e-72	3e-12
288705	Renibacterium salmoninarum ATCC 33209		B	8.8	98.9	80	100	1e-45	9e-72	2e-10
28049	Acidothermus cellulolyticus		B	8.8	96.8	87.6	100	2.5e-50	3e-66	1e-12
1391653	Vulgatibacter incomptus		B	8.8	92.9	81.9	100	6e-19	2e-48	2e-09
417451	Restionaceae environmental sample		E	8.8	100	94.8	100	3e-71	9e-72	1e-15
167934	Kaloula pulchra	Malaysian narrowmouth toad	E	8.8	100	90.4	100	5e-35	9e-72	7e-09
7886	Protopterus aethiopicus	marbled lungfish	E	8.8	100	91.4	100	1e-40	9e-72	3e-09
4573	Aegilops speltoides		E	8.8	100	92.3	100	3e-71	9e-72	7e-15
215243	Exophiala oligosperma		E	8.8	100	93.7	100	7e-55	9e-72	9e-19
498730	uncultured Saccharopolyspora sp.		B	8.7	100	82.3	100	1e-64	9e-72	7e-23
1263832	Bibersteinia trehalosi USDA-ARS-USMARC-190		B	8.7	99.3	79.5	100	2e-68	9e-72	1e-10
153493	Conchiformibius steedae		B	8.7	100	98	100	3e-71	9e-72	2e-28
574087	Acetohalobium arabaticum DSM 5501		B	8.7	90.7	84	100	6e-44	2e-53	6e-18
1029756	Hyphomicrobium nitrativorans NL23		B	8.7	95.7	79.9	100	4e-33	3e-71	4e-11
278992	Streptomyces ambofaciens ATCC 23877		B	8.7	100	80	100	5e-52	9e-72	6e-16
469604	Fusobacterium nucleatum subsp. vincentii 3_1_36A2		B	8.7	100	85.9	100	9e-67	9e-72	9e-20
204773	Herminiimonas arsenicoxydans		B	8.7	100	86.8	100	2.5e-45	9e-72	2e-09
122587	Neisseria meningitidis Z2491		B	8.7	100	81	100	4e-70	9e-72	1e-10
657321	Ruminococcus bromii L2-63		B	8.7	94.1	85.4	100	3e-41	4e-70	2e-20
1577075	Streptomyces sp. PBH53		B	8.7	95.9	79.1	100	6e-34	9e-72	5e-09
1229727	Thiobacimonas profunda		B	8.7	96.9	83.1	100	7e-53	6e-69	6e-09
1294330	Saccharomyces cerevisiae YJM990		E	8.7	100	91.8	100	4e-70	9e-72	3e-11
7151	Chironomus pallidivittatus		E	8.7	100	94.4	100	1e-38	4e-70	4e-12
209166	Ompok bimaculatus	butter catfish	E	8.7	100	92.3	100	1e-31	9e-72	7e-09
3702	Arabidopsis thaliana	thale-cress	E	8.7	100	85.9	100	2e-69	9e-72	2e-15
344612	Aspergillus clavatus NRRL 1		E	8.7	99.3	84.3	100	9e-57	9e-72	2e-13
59190	Anopheles torresiensis		E	8.7	100	89.3	100	3e-36	9e-72	7e-09
748280	Pseudogulbenkiania sp. NH8B		B	8.6	100	77	100	9e-25	9e-72	1e-11
203437	uncultured Gemmatimonadetes bacterium		B	8.6	100	91.8	100	1e-65	9e-72	9e-19
198931	Pseudomonas sp. Y2		B	8.6	99.2	87.3	100	9e-57	9e-72	3e-22
1015	Bergeyella zoohelcum		B	8.6	100	92.3	100	2e-69	9e-72	4e-15
1461581	Pseudomonas saudimassiliensis		B	8.6	100	85	100	2e-48	9e-72	6e-09
1901	Streptomyces clavuligerus		B	8.6	100	79.3	100	2e-42	9e-72	2e-09
1394711	Candidatus Saccharibacteria bacterium RAAC3_TM7_1		B	8.6	93.2	88.5	100	3e-33	2e-53	1e-20
546	Citrobacter freundii		B	8.6	100	80.6	100	9e-67	9e-72	3e-12
87883	Burkholderia multivorans		B	8.6	100	80.3	100	7e-58	9e-72	1e-10
395965	Methylocella silvestris BL2		B	8.6	95.8	78.2	100	5e-33	2e-59	4e-10
1448139	Aeromonas hydrophila YL17		B	8.6	100	92	100	9e-67	9e-72	3e-09
708131	Aurantimicrobium minutum		B	8.6	100	86.1	100	7e-48	9e-72	1e-12
362242	Mycobacterium ulcerans Agy99		B	8.6	90.7	79.2	100	1e-34	9e-72	5e-10
1811276	Kocuria sp. ALBL_201		B	8.6	100	87.2	100	2.5e-70	9e-72	4e-11
1085685	Culex atratus		E	8.6	96	92.7	100	2e-36	4e-65	1e-11
42026	Drosophila bipectinata		E	8.6	83.2	77.8	98.7	5e-20	3e-52	3e-12
1294352	Saccharomyces cerevisiae YJM1342		E	8.6	100	91.8	100	4e-70	9e-72	3e-11
1294340	Saccharomyces cerevisiae YJM1248		E	8.6	100	91.8	100	4e-70	9e-72	3e-11
4641	Musa acuminata	sweet banana	E	8.6	100	93.7	100	1e-70	9e-72	3e-25
1294351	Saccharomyces cerevisiae YJM1341		E	8.6	100	91.8	100	4e-70	9e-72	3e-11
1623254	Onygenales sp. CBS 138257		E	8.6	100	90.6	100	9e-67	9e-72	4e-11
1028181	Ceroplastes ceriferus		E	8.6	100	91.7	100	2.5e-42	7e-68	5e-10
170815	Centroscymnus owstoni	roughskin dogfish	E	8.6	100	91.4	100	7.5e-33	9e-72	8e-09
191610	Corynebacterium atypicum		B	8.5	99.1	85.3	100	1e-29	1e-50	3e-14
457425	Streptomyces albus J1074		B	8.5	98.9	81.1	100	1e-45	9e-72	6e-09
44454	Mycobacterium avium subsp. avium		B	8.5	90.4	78.5	100	1e-35	9e-72	6e-09
137591	Weissella cibaria		B	8.5	100	85.9	100	2e-53	9e-72	2e-16
1199187	Mycobacterium avium subsp. paratuberculosis MAP4		B	8.5	90	78.5	100	4e-35	9e-72	6e-09
1294365	Saccharomyces cerevisiae YJM1402		E	8.5	100	91.8	100	4e-70	9e-72	3e-11
90695	Plenasium javanicum		E	8.5	93.8	92.7	95.2	1e-53	2e-58	3e-37
5980	Colpoda inflata		E	8.5	100	90.7	100	5e-59	1e-70	2e-28
187585	Xantusia bezyi		E	8.5	100	89.4	100	3e-41	9e-72	8e-09
1413285	Diaspididae sp. CASENT0053830-D11		E	8.5	95.4	92	98.6	4e-55	3e-66	7e-41
464755	Tor tor	Tor mahseer	E	8.5	100	89.6	100	7.5e-37	9e-72	7e-09
988812	Marinovum algicola DG 898		B	8.4	96.7	83.5	100	1e-36	4e-65	6e-09
68214	Streptomyces griseochromogenes		B	8.4	100	81.1	100	1e-44	9e-72	1e-10
13136	unidentified marine bacterioplankton		B	8.4	100	96	100	3e-71	9e-72	4e-12
191216	uncultured Microbacterium sp.		B	8.4	100	98.5	100	9e-72	9e-72	1e-20
1221570	Rhodospirillum sp. SL38		B	8.4	97.1	95.7	99.3	1e-59	4e-70	5e-39
[truncated: 6,262 more rows]

## Sheet: H_DBS_DNA_Tally
TAXID	Scientific Name	Common Name	Kingdom	Tally	Median %identity	Min %identity	Max %identity	Median evalue	Min evalue	Max evalue
9606	Homo sapiens	man	E	492920	100	74.8	100	8e-109	9e-155	9e-09
9598	Pan troglodytes	chimpanzee	E	5403.3	100	75.9	100	5e-80	9e-155	9e-09
117903	Protopolystoma xenopodis		E	1104.4	99.3	87.7	100	5e-90	3e-154	6e-14
99802	Spirometra erinaceieuropaei		E	709.2	98.4	77.1	100	3e-77	1e-153	3e-09
318479	Dracunculus medinensis	dracunculiasis worm	E	652	98.8	88.4	100	2e-94	4e-153	1e-15
387005	Onchocerca flexuosa		E	485.7	98.9	88.2	100	5e-85	4e-153	1e-20
9597	Pan paniscus	pygmy chimpanzee	E	212.3	100	91.1	100	1e-102	9e-155	4e-20
6293	Wuchereria bancrofti	agent of lymphatic filariasis	E	211.2	99.4	77	100	1e-86	2e-151	1e-16
51028	Enterobius vermicularis	human pinworm	E	177.2	99.4	87.9	100	2e-89	3e-154	1e-20
36329	Plasmodium falciparum 3D7		E	163.7	100	81.4	100	9e-109	3e-154	3e-22
9595	Gorilla gorilla gorilla	western lowland gorilla	E	155	100	83.6	100	5e-90	9e-155	2e-09
9601	Pongo abelii	orang utan	E	150	100	85.2	100	2e-51	9e-155	4e-11
32630	synthetic construct		O	149.3	100	96.2	100	3e-103	9e-155	2e-19
6290	Haemonchus placei		E	140.8	99	85.9	100	1.9e-98	1e-153	1e-15
9600	Pongo pygmaeus	orang utan	E	131.6	100	81.1	100	9e-34	3e-154	2e-10
751903	Human artificial chromosome vector 21HAC4		O	121.5	98.8	95.6	100	2e-95	2e-151	1e-20
77133	uncultured bacterium		B	104.8	98.2	94.7	100	8e-78	3e-149	6e-24
9593	Gorilla gorilla	western gorilla	E	94.8	100	81.6	100	5e-64	9e-155	1e-20
9541	Macaca fascicularis	long-tailed macaque	E	81.1	100	80.5	100	3e-28	3e-154	4e-11
4097	Nicotiana tabacum	tobacco	E	41.3	97.3	91.5	100	2e-54	4e-92	5e-20
9544	Macaca mulatta	rhesus monkeys	E	39.5	100	83.6	100	1e-26	3e-154	5e-10
305	Ralstonia solanacearum		B	36.1	99.3	82.7	100	6e-58	7e-125	1e-11
5833	Plasmodium falciparum	malaria parasite P. falciparum	E	33.1	100	83.1	100	1e-137	3e-154	3e-29
61853	Nomascus leucogenys	northern white-cheeked gibbon	E	29.6	100	92.5	100	7e-41	4e-153	4e-20
10090	Mus musculus	mouse	E	29.3	100	81.9	100	6e-105	4e-148	2e-14
3635	Gossypium hirsutum	cotton	E	27	98.2	85.9	100	3e-45	3e-108	5e-19
516756	Eufriesea mexicana		E	18.1	100	96.4	100	1e-81	3e-154	2e-17
9823	Sus scrofa	wild boar	E	13.1	100	78.8	100	2e-100	1e-148	1e-25
103817	Janibacter terrae		B	12	89.6	77.1	96.2	5.2e-67	4e-87	1e-15
9545	Macaca nemestrina	pigtail monkey	E	10.3	100	95.8	100	5.5e-54	3e-154	4e-11
9531	Cercocebus atys	sooty mangabey	E	10	100	97.7	100	5e-48	3e-154	9e-22
9555	Papio anubis	olive baboon	E	10	100	92.1	100	6e-47	3e-154	4e-11
60711	Chlorocebus sabaeus	green monkey	E	10	100	91.2	100	5.1e-65	3e-154	3e-22
100272	uncultured eukaryote		E	8.8	100	99.3	100	3e-97	1e-143	3e-33
45617	Human endogenous retrovirus K		V	8.3	100	99.5	100	2e-78	4e-127	7e-23
1747	Cutibacterium acnes		B	6.4	100	86.8	100	7e-94	3e-144	4e-43
73031	Perna viridis	Asian green mussel	E	5.3	100	98.8	100	1e-76	8e-140	7e-41
34062	Moraxella osloensis		B	5	99.8	91	100	5e-99	5e-142	4e-77
64320	Zika virus		V	4.9	100	98.7	100	7e-57	1e-142	2e-30
9534	Chlorocebus aethiops	savanah monkey	E	4.8	100	81.3	100	1e-25	4e-153	4e-20
202946	Apteryx australis mantelli		E	4.6	100	96.8	100	7e-29	4e-122	2e-19
465515	Micrococcus luteus NCTC 2665		B	4.5	97.7	94.4	99.5	3e-104	4e-112	3e-56
1270	Micrococcus luteus		B	4.5	97.7	94.4	99.5	3e-104	4e-112	3e-56
61621	Rhinopithecus bieti	black snub-nosed monkey	E	4.4	100	97.7	100	6e-63	3e-154	9e-22
61622	Rhinopithecus roxellana	golden snub-nosed monkey	E	4.3	100	92.1	100	6e-47	3e-154	9e-22
9874	Odocoileus virginianus	white-tailed deer	E	4.1	100	99.3	100	1e-101	1e-143	1e-53
8364	Xenopus tropicalis	western clawed frog	E	4	100	98.3	100	2e-84	1e-152	9e-22
336983	Colobus angolensis palliatus		E	3.9	100	97.7	100	3e-71	8e-140	9e-22
9568	Mandrillus leucophaeus	drill	E	3.8	100	97.7	100	3e-61	3e-154	9e-22
112262	Ovis canadensis canadensis		E	3.8	100	94.4	100	3.5e-94	6e-136	9e-22
1737458	Cebus capucinus imitator		E	3.7	100	96.2	100	2e-46	5e-132	9e-22
9913	Bos taurus	domestic cow	E	3.4	100	96.1	100	3e-77	1e-143	3e-27
10407	Hepatitis B virus		V	3.2	100	99.4	100	2e-119	8e-150	4e-86
9615	Canis lupus familiaris	dogs	E	3.1	100	93.5	100	3e-92	1e-143	2e-15
4932	Saccharomyces cerevisiae	brewer's yeast	E	3.1	100	99.6	100	2e-100	9e-129	3e-22
37293	Aotus nancymaae	Ma's night monkey	E	3.1	100	88.9	100	6e-63	8e-140	9e-22
9986	Oryctolagus cuniculus	rabbits	E	3.1	100	98.4	100	5.5e-102	1e-143	4e-32
10116	Rattus norvegicus	rats	E	3	100	98.4	100	3e-97	4e-148	4e-32
130453	Arachis duranensis		E	3	94.9	91.5	97.8	1e-35	4e-87	2e-35
196162	Nocardioides sp. JS614		B	3	81.4	75.6	86.1	1e-31	7e-60	2e-22
1282	Staphylococcus epidermidis		B	2.9	99.3	98.6	100	2e-99	2e-150	2e-62
9483	Callithrix jacchus	white-tufted-ear marmoset	E	2.8	100	97.7	100	5e-64	1e-143	5e-10
1236608	Moraxella catarrhalis BBH18		B	2.4	100	97.8	100	3e-124	1e-143	3e-108
425265	Malassezia globosa CBS 7966		E	2.3	96.6	92.8	96.9	2e-69	9e-104	6e-59
480	Moraxella catarrhalis		B	2.2	100	94.4	100	3e-124	1e-143	3e-78
446465	Brachybacterium faecium DSM 4810		B	2	90.2	89.6	90.8	5e-47	3e-84	1e-46
399736	Agrococcus jejuensis		B	2	94	92.3	95.7	3e-49	5e-67	6e-49
1703	Brevibacterium linens		B	2	86.4	79.2	93.7	1.5e-34	6e-101	3e-34
358220	Acidovorax sp. KKS102		B	2	93.4	92.1	94.7	5e-33	9e-47	1e-32
1390395	Sphingomonas sp. LK11		B	2	93	87.6	98.3	3e-22	4e-49	6e-22
546263	Neisseria elongata subsp. glycolytica ATCC 29315		B	2	85	77.2	92.7	1e-26	1e-93	2e-26
51953	Elaeis guineensis	African oil palm	E	2	86.9	81.1	92.8	1e-15	5e-72	2e-15
642780	Marmoricola scoriae		B	2	94.4	91.3	97.6	1e-15	3e-114	2e-15
365659	Streptococcus mitis B6		B	2	93.3	90	96.7	5e-89	8e-94	1e-88
712633	Streptococcus sp. oral taxon 431		B	2	94.1	92.8	95.3	1e-90	7e-131	2e-90
690897	Mosquito nodavirus MNV-1		V	2	97.6	97.2	98	2.5e-67	5e-80	5e-67
130454	Arachis ipaensis		E	2	86.2	82.7	89.7	5e-49	3e-84	1e-48
78398	Pectobacterium carotovorum subsp. odoriferum		B	2	94.7	94.4	94.9	2e-71	1e-102	4e-71
225991	Comamonas aquatica		B	2	97.6	96.2	99	1.5e-92	6e-116	3e-92
35779	Aster yellows phytoplasma		B	2	99.8	98.7	100	1e-88	1e-106	3e-28
9685	Felis catus	domestic cat	E	1.9	100	99	100	2e-76	8e-135	2e-29
267747	Propionibacterium acnes KPA171202		B	1.8	100	86.8	100	2.5e-116	3e-144	4e-43
11827	Human endogenous retrovirus		V	1.8	100	99.1	100	2e-62	9e-155	5e-25
727	Haemophilus influenzae		B	1.8	90.5	90.5	100	3e-83	7e-115	3e-83
39432	Saimiri boliviensis boliviensis	Bolivian squirrel monkey	E	1.8	100	98.6	100	2e-62	8e-140	9e-22
4577	Zea mays	maize	E	1.7	98.4	97.8	98.4	7e-89	7e-89	3e-83
1031709	Propionibacterium acnes 6609		B	1.6	100	86.8	100	5e-116	3e-144	4e-43
544580	Actinomyces oris		B	1.5	99.2	98.5	100	2e-102	5e-127	4e-102
1655	Actinomyces naeslundii		B	1.5	96.7	94.8	98.5	3.5e-105	5e-127	7e-105
596153	Alicycliphilus denitrificans BC		B	1.5	85.3	85.1	85.5	5.5e-56	5e-56	6e-56
1456186	uncultured marine thaumarchaeote KM3_53_F08		A	1.5	100	94.3	100	9e-88	2e-126	3e-34
37010	Pan troglodytes schweinfurthii		E	1.4	98.9	98.9	100	2e-35	2e-126	2e-35
37011	Pan troglodytes troglodytes		E	1.4	99.6	98.9	100	9e-119	4e-148	2e-35
1091045	Propionibacterium acnes subsp. defendens ATCC 11828		B	1.4	99.6	90	100	2.5e-90	3e-128	4e-43
10029	Cricetulus griseus	Chinese hamsters	E	1.2	100	99.3	100	1.9e-108	1e-143	3e-28
4081	Solanum lycopersicum	tomato	E	1.2	99.7	99.4	100	4.5e-34	2e-84	9e-34
1283	Staphylococcus haemolyticus		B	1.2	99.3	99	99.3	2e-62	2e-99	2e-62
9031	Gallus gallus	chickens	E	1.1	99.5	98.2	100	1e-102	4e-138	3e-33
1449752	Staphylococcus epidermidis PM221		B	1.1	96.8	95	98.6	1e-99	3e-109	2e-99
39947	Oryza sativa Japonica Group	Japonica rice	E	1.1	86.3	86.3	100	7e-12	7e-130	7e-12
9557	Papio hamadryas	western baboon	E	1.1	100	100	100	2e-73	6e-110	7e-23
37012	Pan troglodytes verus		E	1.1	100	98.9	100	9e-119	4e-148	2e-35
866630	Haemophilus influenzae F3031		B	1.1	93.1	90.5	95.8	1.5e-83	1e-91	3e-83
33010	Cutibacterium avidum		B	1.1	82.7	80.2	85.2	3.5e-24	7e-44	7e-24
9103	Meleagris gallopavo	wild turkey	E	1	100	99.5	100	1e-102	4e-127	3e-92
1901	Streptomyces clavuligerus		B	1	82.6	82.6	82.6	1e-28	1e-28	1e-28
525919	Anaerococcus prevotii DSM 20548		B	1	92.3	92.3	92.3	9e-10	9e-10	9e-10
1923660	Wenzhou sobemo-like virus 4		V	1	83.3	83.3	83.3	1e-48	1e-48	1e-48
270351	Methylobacterium aquaticum		B	1	92.3	92.3	92.3	1e-36	1e-36	1e-36
349102	Rhodobacter sphaeroides ATCC 17025		B	1	84.8	84.8	84.8	7e-21	7e-21	7e-21
675635	Pseudonocardia dioxanivorans CB1190		B	1	85.9	85.9	85.9	5e-12	5e-12	5e-12
359110	Pseudomonas extremaustralis		B	1	100	100	100	1e-148	1e-148	1e-148
1609977	Sphingomonas hengshuiensis		B	1	91.9	91.9	91.9	1e-55	1e-55	1e-55
146923	Streptomyces parvulus		B	1	84.5	84.5	84.5	1e-58	1e-58	1e-58
392499	Sphingomonas wittichii RW1		B	1	82.1	82.1	82.1	2e-45	2e-45	2e-45
1870930	Enterobacter cloacae complex sp. 35734		B	1	99.5	99.5	99.5	6e-95	6e-95	6e-95
521096	Tsukamurella paurometabola DSM 20162		B	1	83.8	83.8	83.8	2e-15	2e-15	2e-15
1166018	Fibrella aestuarina BUZ 2		B	1	77.4	77.4	77.4	4e-33	4e-33	4e-33
858619	Corynebacterium variabile DSM 44702		B	1	98.6	98.6	98.6	1e-102	1e-102	1e-102
300019	Microbacterium paludicola		B	1	80.4	80.4	80.4	2e-30	2e-30	2e-30
1704044	Arthrobacter sp. ERGS1:01		B	1	90.1	90.1	90.1	6e-16	6e-16	6e-16
1487956	Corynebacterium sp. ATCC 6931		B	1	94.8	94.8	94.8	1e-87	1e-87	1e-87
1229788	Propionibacterium phage P105		V	1	93.6	93.6	93.6	7e-85	7e-85	7e-85
61015	Staphylococcus succinus		B	1	74.6	74.6	74.6	2e-16	2e-16	2e-16
1274359	Pseudomonas sihuiensis		B	1	100	100	100	4e-143	4e-143	4e-143
1331671	Pseudomonas putida H8234		B	1	99.6	99.6	99.6	2e-122	8e-135	4e-122
1048332	Streptococcus salivarius CCHSS3		B	1	100	100	100	1e-96	1e-96	1e-96
1297742	Myxococcus hansupus		B	1	83.2	83.2	83.2	2e-20	2e-20	2e-20
1664694	Phialophora attae		E	1	92	92	92	1e-87	1e-87	1e-87
1005058	Gallibacterium anatis UMN179		B	1	90.9	90.9	90.9	3e-43	3e-43	3e-43
1561023	Curtobacterium sp. MR_MD2014		B	1	85.6	85.6	85.6	1e-26	1e-26	1e-26
425011	Aspergillus niger CBS 513.88		E	1	91.4	91.4	91.4	4e-87	4e-87	4e-87
388919	Streptococcus sanguinis SK36		B	1	97.9	97.9	97.9	9e-109	9e-109	9e-109
728066	Pseudarthrobacter equi		B	1	94.6	94.6	94.6	1e-107	1e-107	1e-107
104588	Pteridium aquilinum subsp. aquilinum		E	1	100	100	100	6e-100	6e-100	6e-100
316055	Rhodopseudomonas palustris BisA53		B	1	84.3	84.3	84.3	4e-31	4e-31	4e-31
108981	Acinetobacter schindleri		B	1	80.1	80.1	80.1	5e-26	5e-26	5e-26
509190	Caulobacter segnis ATCC 21756		B	1	88.1	88.1	88.1	2e-85	2e-85	2e-85
331117	Aspergillus fischeri NRRL 181		E	1	81.1	81.1	81.1	4e-37	4e-37	4e-37
378753	Kocuria rhizophila DC2201		B	1	94.6	94.6	94.6	9e-14	9e-14	9e-14
157739	Vigna angularis var. angularis		E	1	87.4	87.4	87.4	9e-20	9e-20	9e-20
3818	Arachis hypogaea	peanut	E	1	85.5	85.5	85.5	2e-35	2e-35	2e-35
1385663	Hymenobacter sp. DG25A		B	1	89.9	89.9	89.9	1e-48	1e-48	1e-48
610380	Harpegnathos saltator	Jerdon's jumping ant	E	1	94.5	94.5	94.5	4e-123	4e-123	4e-123
6280	Brugia pahangi		E	1	83.4	83.4	83.4	5e-30	5e-30	5e-30
589382	Agromyces flavus		B	1	81.7	81.7	81.7	4e-43	4e-43	4e-43
1560345	Sphingomonas panacis		B	1	85	85	85	3e-74	3e-74	3e-74
1236518	Prevotella scopos JCM 17725		B	1	98	98	98	3e-119	3e-119	3e-119
61645	Enterobacter asburiae		B	1	89.4	89.4	89.4	2e-55	2e-55	2e-55
243233	Methylococcus capsulatus str. Bath		B	1	91	91	91	3e-28	3e-28	3e-28
7668	Strongylocentrotus purpuratus	purple urchin	E	1	89	89	89	1e-72	1e-72	1e-72
69	Lysobacter enzymogenes		B	1	92.2	92.2	92.2	2e-48	2e-48	2e-48
1034889	Variovorax sp. HW608		B	1	84.2	84.2	84.2	6e-56	6e-56	6e-56
1705617	Capnocytophaga sp. oral taxon 323		B	1	86.9	86.9	86.9	2e-59	2e-59	2e-59
535289	Acidovorax ebreus TPSY		B	1	88.1	88.1	88.1	4e-78	4e-78	4e-78
391904	Bifidobacterium longum subsp. infantis ATCC 15697 = JCM 1222 = DSM 20088		B	1	100	100	100	9e-129	9e-129	9e-129
488731	Burkholderia seminalis		B	1	100	100	100	3e-149	3e-149	3e-149
1354275	Mycobacterium vaccae 95051		B	1	86.4	86.4	86.4	2e-50	2e-50	2e-50
471854	Dyadobacter fermentans DSM 18053		B	1	80.5	80.5	80.5	1e-28	1e-28	1e-28
2957	Protodinium simplex		E	1	100	100	100	1e-90	1e-90	1e-90
1850250	Rhodobacter sp. LPB0142		B	1	90.7	90.7	90.7	3e-18	3e-18	3e-18
131158	Saccharum hybrid cultivar R570		E	1	94.1	94.1	94.1	3e-73	3e-73	3e-73
376	Bradyrhizobium sp.		B	1	85.9	85.9	85.9	2e-60	2e-60	2e-60
479433	Catenulispora acidiphila DSM 44928		B	1	84.2	84.2	84.2	4e-37	4e-37	4e-37
1300347	Nocardioides dokdonensis FR1436		B	1	83	83	83	2e-35	2e-35	2e-35
35883	Ipomoea nil	qian niu	E	1	82.2	82.2	82.2	2e-46	2e-46	2e-46
684552	Agrococcus carbonis		B	1	91.2	91.2	91.2	2e-34	2e-34	2e-34
40215	Acinetobacter junii		B	1	98.7	98.7	98.7	1e-147	1e-147	1e-147
1484116	Hymenobacter sp. PAMC 26554		B	1	84.5	84.5	84.5	9e-20	9e-20	9e-20
1484158	Pantoea sp. PSNIH1		B	1	100	100	100	4e-117	4e-117	4e-117
1792508	Yangia sp. CCB-MM3		B	1	82.4	82.4	82.4	3e-54	3e-54	3e-54
593907	Cellulomonas gilvus ATCC 13127		B	1	93.9	93.9	93.9	1e-107	1e-107	1e-107
71999	Kocuria palustris		B	1	99.4	99.4	99.4	3e-82	3e-82	3e-82
710421	Mycobacterium chubuense NBB4		B	1	89.7	89.7	89.7	2e-65	2e-65	2e-65
349106	Psychrobacter sp. PRwf-1		B	1	97.3	97.3	97.3	1e-137	1e-137	1e-137
743720	Pseudomonas fulva 12-X		B	1	83.2	83.2	83.2	1e-63	1e-63	1e-63
119602	Streptococcus dysgalactiae subsp. equisimilis		B	1	93.9	93.9	93.9	2e-106	2e-106	2e-106
546871	Friedmanniella luteola		B	1	91	91	91	9e-47	9e-47	9e-47
693986	Methylobacterium oryzae CBMB20		B	1	85	85	85	4e-57	4e-57	4e-57
1697135	uncultured Candidatus Thalassoarchaea euryarchaeote		A	1	86.8	86.8	86.8	5e-46	5e-46	5e-46
463014	Bordetella flabilis		B	1	80.2	80.2	80.2	3e-23	3e-23	3e-23
1658671	Arsenicicoccus sp. oral taxon 190		B	1	95.5	95.5	95.5	3e-41	3e-41	3e-41
1274	Dermacoccus nishinomiyaensis		B	1	74.6	74.6	74.6	8e-15	8e-15	8e-15
443156	Phycicoccus dokdonensis		B	1	86.9	86.9	86.9	3e-39	3e-39	3e-39
908937	Prevotella dentalis DSM 3688		B	1	79.5	79.5	79.5	2e-40	2e-40	2e-40
471852	Thermomonospora curvata DSM 43183		B	1	84.9	84.9	84.9	2e-25	2e-25	2e-25
712357	Leptotrichia sp. oral taxon 212		B	1	89.5	89.5	89.5	2e-64	2e-64	2e-64
1046624	Lactococcus lactis subsp. lactis IO-1		B	1	99.5	99.5	99.5	4e-102	4e-102	4e-102
7165	Anopheles gambiae	African malaria mosquito	E	1	99.4	99.4	99.4	2e-85	2e-85	2e-85
298654	Frankia inefficax		B	1	78.8	78.8	78.8	3e-23	3e-23	3e-23
243230	Deinococcus radiodurans R1		B	1	81	81	81	9e-39	9e-39	9e-39
1172567	Streptomyces globisporus C-1027		B	1	84.8	84.8	84.8	2e-32	2e-32	2e-32
1382931	Ardenticatena			1	83.6	83.6	83.6	5e-42	5e-42	5e-42
32051	Synechococcus sp. WH 7803		B	1	86.7	86.7	86.7	1e-32	1e-32	1e-32
225937	Marinobacter adhaerens HP15		B	1	94.4	94.4	94.4	5e-46	5e-46	5e-46
1090615	Nakamurella panacisegetis		B	1	83.5	83.5	83.5	1e-37	1e-37	1e-37
1842533	Acidovorax sp. RAC01		B	1	92.1	92.1	92.1	8e-74	8e-74	8e-74
553174	Prevotella melaninogenica ATCC 25845		B	1	92.4	92.4	92.4	2e-95	2e-95	2e-95
1279013	Acinetobacter baumannii PR07		B	1	100	100	100	1e-71	1e-71	1e-71
2055	Gordonia terrae		B	1	89.6	89.6	89.6	8e-69	8e-69	8e-69
621456	Sphingomonas melonis TY		B	1	84.1	84.1	84.1	8e-44	8e-44	8e-44

## Sheet: M_DBS_RNA_Tally
TAXID	Scientific Name	Common Name	Kingdom	Tally	Median %identity	Min %identity	Max %identity	Median evalue	Min evalue	Max evalue
180454	Anopheles gambiae str. PEST		E	1.25154e+06	99.3	77.2	100	3e-52	9e-72	1e-08
9606	Homo sapiens	man	E	523024	100	76.6	100	2e-63	9e-72	1e-08
7165	Anopheles gambiae	African malaria mosquito	E	385221	100	76.3	100	2e-43	9e-72	1e-08
1747	Cutibacterium acnes		B	14101.6	100	79.8	100	3e-71	9e-72	6e-09
9598	Pan troglodytes	chimpanzee	E	10584.8	100	77.5	100	1e-59	9e-72	1e-08
9615	Canis lupus familiaris	dogs	E	8198.4	99.3	77.6	100	6e-53	9e-72	1e-08
77133	uncultured bacterium		B	6832.2	100	78	100	4e-70	9e-72	9e-09
121224	Pediculus humanus corporis	human body louse	E	4743.5	100	78.1	100	5e-30	9e-72	9e-09
7173	Anopheles arabiensis		E	4424.1	100	81.1	100	3e-37	9e-72	9e-09
1518534	Anopheles coluzzii		E	4120.8	100	82.5	100	4e-50	9e-72	9e-09
28037	Streptococcus mitis		B	3543.2	98	79.3	100	4e-60	9e-72	3e-09
1134454	Propionibacterium acnes HL096PA1		B	2445.7	100	80.5	100	3e-71	9e-72	6e-09
1282	Staphylococcus epidermidis		B	2439.9	100	78.4	100	2e-69	9e-72	4e-09
4565	Triticum aestivum	wheat	E	2408.2	98.7	78.4	100	1e-45	9e-72	6e-09
553199	Propionibacterium acnes SK137		B	2259	100	80.5	100	3e-71	9e-72	6e-09
1903340	Anopheles flavivirus variant 1		V	2219.5	99.3	84.5	100	2e-59	9e-72	8e-09
644	Aeromonas hydrophila		B	2195.6	100	80.2	100	7e-48	9e-72	2e-09
9823	Sus scrofa	wild boar	E	2190.7	100	78.2	100	4e-40	9e-72	1e-08
1270	Micrococcus luteus		B	2097.4	99.3	78.9	100	9e-67	9e-72	5e-09
465515	Micrococcus luteus NCTC 2665		B	2094.2	98.6	78.9	100	1e-64	9e-72	5e-09
862965	Haemophilus parainfluenzae T3T1		B	2078.1	96.3	80.5	100	4e-55	9e-72	1e-09
1114967	Propionibacterium acnes TypeIA2 P.acn17		B	2030.2	100	80.5	100	3e-71	9e-72	6e-09
909952	Propionibacterium acnes 266		B	2009.3	100	80.5	100	3e-71	9e-72	6e-09
1276648	Propionibacterium acnes hdn-1		B	2008	100	80.5	100	3e-71	9e-72	6e-09
1234380	Propionibacterium acnes C1		B	1958.2	100	80.5	100	3e-71	9e-72	6e-09
1114966	Propionibacterium acnes TypeIA2 P.acn33		B	1921.9	100	80.5	100	3e-71	9e-72	6e-09
1114969	Propionibacterium acnes TypeIA2 P.acn31		B	1864.4	100	80.5	100	3e-71	9e-72	6e-09
1751294	Streptomyces sp. 4F		B	1720.3	93.4	78	100	2e-49	9e-72	6e-09
1031709	Propionibacterium acnes 6609		B	1659.9	100	80.5	100	3e-71	9e-72	6e-09
267747	Propionibacterium acnes KPA171202		B	1658.8	100	80.5	100	3e-71	9e-72	6e-09
544580	Actinomyces oris		B	1526	98.7	79	100	9e-62	9e-72	5e-09
365659	Streptococcus mitis B6		B	1477.7	97.7	81.5	100	2e-59	9e-72	3e-09
680646	Rothia mucilaginosa DY-18		B	1448.3	96.8	80.1	100	2e-59	9e-72	8e-10
1655	Actinomyces naeslundii		B	1351.6	98.7	79.6	100	2e-63	9e-72	5e-09
388919	Streptococcus sanguinis SK36		B	1280.1	97.3	81.3	100	2e-58	9e-72	1e-10
34062	Moraxella osloensis		B	1278.1	99.3	80.6	100	1e-60	9e-72	9e-10
7176	Culex quinquefasciatus	southern house mosquito	E	1267.6	94.1	77.5	100	2e-24	9e-72	1e-08
43675	Rothia mucilaginosa		B	1234.2	97	78.8	100	4e-60	9e-72	4e-09
1354302	Aeromonas hydrophila 4AK4		B	1215.2	100	82.1	100	9e-47	9e-72	5e-09
112262	Ovis canadensis canadensis		E	1171	98.7	76.2	100	1e-30	9e-72	1e-08
1448139	Aeromonas hydrophila YL17		B	1055.9	100	80.2	100	3e-47	9e-72	2e-09
1208104	Aeromonas media WS		B	1026	100	80.3	100	1e-46	9e-72	1e-09
743720	Pseudomonas fulva 12-X		B	989.6	100	80	100	2e-47	9e-72	7e-09
103817	Janibacter terrae		B	933.8	99.2	77.4	100	3e-62	9e-72	4e-09
654	Aeromonas veronii		B	896.3	100	82.3	100	3e-47	9e-72	4e-09
1054460	Streptococcus pseudopneumoniae IS7493		B	894.2	97.2	80.4	100	2e-58	9e-72	1e-11
1274359	Pseudomonas sihuiensis		B	883.9	100	82.8	100	2e-59	9e-72	7e-09
30066	Anopheles merus		E	821.3	100	79.2	100	4e-40	9e-72	9e-09
1619070	Candidatus Saccharibacteria bacterium GW2011_GWC2_44_17		B	818.8	97.9	84.2	100	7e-63	9e-72	5e-10
10090	Mus musculus	mouse	E	801.4	100	79.5	100	6e-39	9e-72	1e-08
1313	Streptococcus pneumoniae		B	762.6	99.3	80.3	100	3e-62	9e-72	5e-10
190721	Ralstonia insidiosa		B	753.3	100	80.1	100	3e-71	9e-72	6e-09
7160	Aedes albopictus	forest day mosquito	E	745.3	92.1	77.1	100	1e-26	9e-72	1e-08
32630	synthetic construct		O	726.1	100	78.2	100	7e-53	9e-72	1e-08
1419814	Streptococcus sp. VT 162		B	702.9	97.3	79.1	100	2e-58	9e-72	4e-10
1091045	Propionibacterium acnes subsp. defendens ATCC 11828		B	699.6	100	79.8	100	3e-71	9e-72	6e-09
1449752	Staphylococcus epidermidis PM221		B	656.7	100	80.4	100	3e-66	9e-72	9e-10
712624	Streptococcus sp. oral taxon 064		B	645.8	99.3	82.7	100	2e-63	9e-72	1e-11
303	Pseudomonas putida		B	642.4	100	77.1	100	5e-54	9e-72	8e-09
9597	Pan paniscus	pygmy chimpanzee	E	585.3	100	87	100	7e-57	9e-72	6e-09
34691	Anopheles quadriannulatus		E	580.9	100	81.9	100	3e-42	9e-72	9e-09
1296619	Staphylococcus capitis CR01		B	574	100	80.7	100	2e-62	9e-72	1e-10
72758	Staphylococcus capitis subsp. capitis		B	573	100	80.7	100	6e-63	9e-72	1e-10
927666	Streptococcus oralis Uo5		B	556	99.3	80.3	100	2e-62	9e-72	1e-11
741155	Pseudomonas alcaliphila JAB1		B	539.1	100	83.8	100	2e-53	9e-72	7e-09
288000	Bradyrhizobium sp. BTAi1		B	531.3	100	80.3	100	4e-70	9e-72	4e-10
196162	Nocardioides sp. JS614		B	530.7	90.5	78.5	100	7e-38	9e-72	6e-09
401472	Corynebacterium ureicelerivorans		B	516	93.6	77.9	100	2e-48	9e-72	7e-10
180282	Delftia tsuruhatensis		B	501.2	100	81	100	4e-70	9e-72	1e-10
712633	Streptococcus sp. oral taxon 431		B	495.8	99.3	78.1	100	3e-61	9e-72	5e-10
85698	Achromobacter xylosoxidans		B	492.7	100	82.8	100	2e-68	9e-72	1e-09
1902136	Streptococcus sp. NPS 308		B	489.3	99.1	79.5	100	3e-61	9e-72	4e-11
9600	Pongo pygmaeus	orang utan	E	484.6	100	77.2	100	3e-36	9e-72	9e-09
642780	Marmoricola scoriae		B	483.2	90.4	76.2	100	1.4e-37	9e-72	2e-09
62324	Anopheles funestus	African malaria mosquito	E	477.5	100	82.7	100	1e-36	9e-72	8e-09
176280	Staphylococcus epidermidis ATCC 12228		B	475.8	100	82.9	100	1e-65	9e-72	9e-10
1903341	Anopheles flavivirus variant 2		V	468.5	99.2	84.5	100	6.5e-58	9e-72	8e-09
9601	Pongo abelii	orang utan	E	466.3	100	79.3	100	9e-56	9e-72	8e-09
9595	Gorilla gorilla gorilla	western lowland gorilla	E	466.2	100	87	100	2e-57	9e-72	6e-09
1903534	Chaq virus-like 3		V	457.5	100	92.3	100	1e-50	9e-72	3e-12
1795053	Microbacterium sp. PAMC 28756		B	454.7	99.3	80.5	100	3e-66	9e-72	2e-09
762948	Rothia dentocariosa ATCC 17931		B	454.4	97.7	79.5	100	4e-60	9e-72	2e-09
1300347	Nocardioides dokdonensis FR1436		B	448.6	91.3	77	100	8e-38	9e-72	6e-09
9541	Macaca fascicularis	long-tailed macaque	E	437.8	100	79.2	100	3e-41	9e-72	1e-08
648	Aeromonas caviae		B	408.8	100	85.4	100	3e-51	9e-72	2e-09
9685	Felis catus	domestic cat	E	408.1	99.3	77	100	5e-34	9e-72	1e-08
172042	Rothia aeria		B	403	98.7	85.4	100	2e-64	9e-72	2e-09
9925	Capra hircus	goats	E	402.2	100	81.4	100	2e-27	9e-72	1e-08
1783515	Streptomyces sp. S10(2016)		B	396.9	95.1	77.8	100	4e-50	9e-72	2e-09
558964	Aeromonas aquatica		B	395.3	100	80.2	100	3e-47	9e-72	2e-09
176279	Staphylococcus epidermidis RP62A		B	390.4	100	82.9	100	9e-67	9e-72	9e-10
2045	Pimelobacter simplex		B	386.8	89	77.6	100	2e-33	3e-71	1e-08
99802	Spirometra erinaceieuropaei		E	379.3	98.6	81	100	6e-59	9e-72	6e-09
80866	Delftia acidovorans		B	379.1	100	82.5	100	1e-69	9e-72	6e-09
1194526	Staphylococcus warneri SG1		B	376.5	100	83.1	100	8e-62	9e-72	6e-09
398578	Delftia acidovorans SPH-1		B	369.8	100	82.5	100	2e-69	9e-72	6e-09
1242245	Acinetobacter johnsonii XBB1		B	368.4	99.3	86.7	100	2e-59	9e-72	4e-13
380703	Aeromonas hydrophila subsp. hydrophila ATCC 7966		B	358.3	100	80.2	100	1e-46	9e-72	2e-09
263763	uncultured Aeromonas sp.		B	357.4	100	84.2	100	3e-51	9e-72	2e-09
1849032	Arthrobacter sp. U41		B	357.2	93.2	78.7	100	2e-48	9e-72	6e-09
7159	Aedes aegypti	yellow fever mosquito	E	352.3	98.5	78.2	100	7e-25	9e-72	1e-08
9593	Gorilla gorilla	western gorilla	E	344.3	100	81.5	100	7e-43	9e-72	1e-08
693986	Methylobacterium oryzae CBMB20		B	337.6	99.3	76.9	100	3e-67	9e-72	6e-09
767029	Pseudopropionibacterium propionicum F0230a		B	333.8	97.3	80	100	3e-56	9e-72	6e-09
33010	Cutibacterium avidum		B	331.9	97.3	79.9	100	9e-57	9e-72	6e-09
418223	Methylobacterium phyllosphaerae		B	331.6	99.3	77.4	100	7e-68	9e-72	2e-10
868597	Stenotrophomonas maltophilia JV3		B	331.3	100	86.8	100	9e-67	9e-72	1e-11
748671	Lactobacillus crispatus ST1		B	327.7	100	86.2	100	2e-63	9e-72	4e-11
34690	Anopheles melas		E	324.1	100	85.2	100	3e-41	9e-72	9e-09
478801	Kytococcus sedentarius DSM 20547		B	320.1	99.3	77.7	100	3e-66	9e-72	2e-09
861208	Agrobacterium sp. H13-3		B	316.8	93.4	78.5	100	2e-49	9e-72	3e-09
117903	Protopolystoma xenopodis		E	311.7	99.3	88.9	100	3e-66	9e-72	7e-09
671223	Propionibacterium sp. oral taxon 193		B	305.2	100	79.2	100	2e-63	9e-72	6e-09
712122	Actinomyces sp. oral taxon 414		B	300.1	95.4	77.7	100	2e-49	9e-72	2e-09
358	Agrobacterium tumefaciens		B	296.5	96.5	78.5	100	1e-55	9e-72	2e-09
176299	Agrobacterium fabrum str. C58		B	295.7	93.9	80.8	100	6e-49	9e-72	4e-11
562	Escherichia coli	E. coli	B	281.5	100	82.1	100	4e-50	9e-72	6e-10
479436	Veillonella parvula DSM 2008		B	277.2	98	79	100	3e-56	9e-72	6e-09
1170318	Cutibacterium avidum 44067		B	270.3	95.4	76.9	100	2e-53	9e-72	6e-09
10116	Rattus norvegicus	rats	E	266.9	100	86.5	100	2e-35	9e-72	1e-08
1308	Streptococcus thermophilus		B	266.1	100	77.8	100	1e-70	9e-72	5e-10
155900	uncultured organism		U	260.2	100	78.7	100	3e-71	9e-72	6e-09
546263	Neisseria elongata subsp. glycolytica ATCC 29315		B	255.1	98.7	81	100	6e-64	9e-72	2e-14
1167634	Achromobacter xylosoxidans NH44784-1996		B	252.3	100	83.8	100	2e-69	9e-72	1e-09
1532555	Brevundimonas sp. DS20		B	246.6	94.7	79.6	100	6e-49	9e-72	2e-09
1561022	Streptomyces sp. CCM_MD2014		B	246.5	97.8	77.2	100	2e-54	9e-72	2e-09
1707785	Massilia sp. WG5		B	244.8	99.3	78.7	100	3e-46	9e-72	6e-09
146827	Corynebacterium simulans		B	242	100	78.1	100	2e-64	9e-72	2e-09
550	Enterobacter cloacae		B	241.6	100	85.9	100	1e-55	9e-72	2e-09
546871	Friedmanniella luteola		B	241.5	91.4	77.3	100	3e-37	9e-72	6e-09
742013	Delftia sp. Cs1-4		B	237.9	100	79.7	100	7e-68	9e-72	6e-09
114707	uncultured Pseudomonas sp.		B	233.7	100	86.3	100	9e-52	9e-72	2e-09
11082	West Nile virus		V	230.5	100	92.6	100	3e-71	9e-72	2e-10
30069	Anopheles stephensi	Asian malaria mosquito	E	227.7	98.8	81.6	100	1e-25	9e-72	8e-09
548476	Corynebacterium aurimucosum ATCC 700975		B	225.4	95.3	77.1	100	4e-49	9e-72	6e-09
42896	Anopheles bwambae		E	224.1	100	85.7	100	1e-41	9e-72	9e-09
340	Xanthomonas campestris pv. campestris		B	223.1	100	81.4	100	9e-67	9e-72	6e-11
1920191	Delftia sp. HK171		B	218.4	100	81.4	100	2e-68	9e-72	6e-09
4679	Allium cepa	onion	E	207	94.9	80.4	100	2e-43	9e-72	4e-09
1907	Streptomyces glaucescens		B	206.3	97.6	77.9	100	6.5e-51	9e-72	6e-09
1915	Streptomyces lincolnensis		B	206	98	78.4	100	7e-52	9e-72	2e-09
1214101	Streptomyces davawensis JCM 4913		B	205.1	97.3	79.4	100	3e-51	9e-72	4e-09
998088	Aeromonas veronii B565		B	202.4	100	81.1	100	3e-46	9e-72	6e-09
526226	Gordonia bronchialis DSM 43247		B	199.3	100	80.2	100	2e-69	9e-72	1e-09
573	Klebsiella pneumoniae		B	199.3	100	86.1	100	2e-48	9e-72	2e-09
146923	Streptomyces parvulus		B	196.4	99.2	77.9	100	2e-54	9e-72	5e-09
546874	Friedmanniella sagamiharensis		B	196.2	90.6	79.1	100	4.5e-34	1e-70	6e-09
40324	Stenotrophomonas maltophilia		B	195.9	100	76.7	100	3e-71	9e-72	5e-09
1725411	Streptomyces sp. CdTB01		B	193.3	98.7	78.4	100	2e-53	9e-72	2e-09
278992	Streptomyces ambofaciens ATCC 23877		B	192.3	96.7	78.7	100	6e-54	9e-72	2e-09
1276282	Staphylococcus pasteuri SP1		B	190.9	100	80.8	100	2e-63	9e-72	6e-09
1435057	Agrobacterium tumefaciens LBA4213 (Ach5)		B	190.8	93.4	78.5	100	2e-49	9e-72	4e-12
68249	Streptomyces pactum		B	181.5	100	78.3	100	2e-58	9e-72	2e-09
382245	Aeromonas salmonicida subsp. salmonicida A449		B	180	100	79.7	100	3e-46	9e-72	2e-09
1437453	Streptomyces leeuwenhoekii		B	178.9	98.7	77.5	100	4e-55	9e-72	5e-10
562971	Achromobacter xylosoxidans C54		B	177.1	100	83.8	100	1e-69	9e-72	2e-12
1416915	Aeromonas hydrophila NJ-35		B	173.7	100	80.2	100	1e-46	9e-72	2e-09
1419584	Aeromonas hydrophila J-1		B	172.2	100	80.2	100	1e-46	9e-72	2e-09
387005	Onchocerca flexuosa		E	168.8	98.6	88.9	100	9e-67	9e-72	2e-10
477245	Streptomyces cyaneogriseus subsp. noncyanogenus		B	167.4	98.8	78.7	100	2e-54	9e-72	4e-09
59538	Pantholops hodgsonii	chiru	E	165.4	96	80	100	6e-49	9e-72	6e-09
487	Neisseria meningitidis		B	165.3	100	81.5	100	9e-67	9e-72	2e-09
404583	Micrococcus sp. A1		B	164.8	100	89.8	100	2e-69	9e-72	2e-14
9544	Macaca mulatta	rhesus monkeys	E	164.1	100	80.2	100	2e-40	9e-72	6e-09
384676	Pseudomonas entomophila L48		B	163.7	100	80.8	100	6e-49	9e-72	7e-09
294	Pseudomonas fluorescens		B	162.8	100	79.4	100	3e-46	9e-72	2e-09
443156	Phycicoccus dokdonensis		B	161.4	89.6	76.9	100	5e-34	3e-71	2e-09
546269	Filifactor alocis ATCC 35896		B	160.8	100	89.1	100	2e-67	9e-72	5e-31
1903550	Partitivirus-like 3		V	159.5	100	91	100	5.5e-69	9e-72	3e-11
684552	Agrococcus carbonis		B	158.8	91.3	76.3	100	1e-41	9e-72	6e-09
161899	Corynebacterium singulare		B	158.2	97.9	82.3	100	8.5e-52	9e-72	1e-10
1288394	Aeromonas hydrophila ML09-119		B	157.4	100	80.2	100	3e-46	9e-72	2e-09
1280	Staphylococcus aureus		B	157.1	100	81.4	100	2e-69	9e-72	1e-11
1302	Streptococcus gordonii		B	155.7	100	80.8	100	2e-63	9e-72	2e-14
1302863	Streptococcus cristatus AS 1.3089		B	155.3	99.3	81.2	100	2e-59	9e-72	4e-18
1418107	Aeromonas hydrophila pc104A		B	151.3	100	80.2	100	3e-46	9e-72	2e-09
1418110	Aeromonas hydrophila AL09-71		B	151.2	100	80.2	100	3e-46	9e-72	2e-09
9669	Mustela putorius furo	ferret	E	149.8	97.6	77.6	100	1e-31	9e-72	5e-09
727	Haemophilus influenzae		B	149.1	99.3	77.2	100	5e-48	9e-72	8e-13
61853	Nomascus leucogenys	northern white-cheeked gibbon	E	148.1	100	81.2	100	6e-42	9e-72	6e-09
318479	Dracunculus medinensis	dracunculiasis worm	E	147.9	98.7	91.1	100	9e-67	9e-72	8e-15
3708	Brassica napus	rapeseeds	E	147	100	86.9	100	2e-53	9e-72	1e-09
712357	Leptotrichia sp. oral taxon 212		B	146.5	96.8	80.9	100	4.5e-53	9e-72	2e-18
425265	Malassezia globosa CBS 7966		E	146.2	98.7	84.6	100	1e-60	9e-72	6e-09
1827469	Brevundimonas sp. GW460-12-10-14-LB2		B	145.9	93.1	78.7	100	7.5e-44	9e-72	1e-11
1889	Streptomyces ambofaciens		B	145.8	98.8	78.7	100	3e-56	9e-72	2e-09
657316	Megamonas hypermegale ART12/1		B	145.8	100	80.7	100	5e-53	9e-72	9e-12
178339	Actinomyces hongkongensis		B	144.7	98.7	84.5	100	2.1e-65	9e-72	2e-09
61645	Enterobacter asburiae		B	142	100	87	100	3e-57	9e-72	5e-10
1748	Acidipropionibacterium acidipropionici		B	140.3	91.1	76.4	100	1e-35	9e-72	6e-09
1849967	Streptomyces sp. SAT1		B	139.7	100	79.3	100	1e-59	9e-72	2e-09
199592	Microbacterium paraoxydans		B	139.7	100	80.5	100	1e-65	9e-72	6e-09
74873	Anopheles sinensis		E	138	98.3	83	100	2e-19	2e-69	9e-09
572307	Neospora caninum Liverpool		E	137.9	94.4	79.6	100	4e-40	4e-70	1e-10
330	Pseudomonas pseudoalcaligenes		B	135.1	100	82.8	100	3e-52	9e-72	7e-09
1182590	Pseudomonas pseudoalcaligenes CECT 5344		B	134.5	100	82.8	100	1e-50	9e-72	7e-09
1214242	Streptomyces collinus Tu 365		B	134.3	98.7	78.7	100	3e-51	9e-72	5e-10
469383	Conexibacter woesei DSM 14684		B	133.4	88.4	78.1	100	6e-29	7e-63	2e-09
477641	Modestobacter marinus		B	133.2	92.5	77.3	100	2e-38	2e-69	6e-09
1882757	Streptomyces sp. 3124.6		B	130.8	98.6	77.8	100	4e-55	9e-72	5e-09
156978	Corynebacterium imitans		B	130.1	97	78.3	100	2e-46	9e-72	5e-09
1649877	Pseudomonas sp. CCOS 191		B	126	100	87.1	100	5e-49	9e-72	7e-09
158822	Cedecea neteri		B	125.6	100	78.8	100	1e-45	9e-72	6e-10
1076550	Pantoea rwandensis		B	125.3	100	83.3	100	4e-50	9e-72	3e-10
1768242	Paucibacter sp. KCTC 42545		B	124.3	99.3	80	100	2e-58	9e-72	6e-09
193510	Anopheles quadriannulatus B		E	123.5	100	85.7	100	2e-43	9e-72	9e-09
1283	Staphylococcus haemolyticus		B	122.8	100	77.9	100	2e-68	9e-72	2e-09
1141883	Massilia putida		B	122.4	100	78.6	100	4e-50	9e-72	3e-09
467705	Streptococcus gordonii str. Challis substr. CH1		B	122.4	100	80.8	100	8e-62	9e-72	6e-10
1658665	Mitsuaria sp. 7		B	122.3	99.3	79.8	100	2e-59	9e-72	6e-09
652	Aeromonas schubertii		B	121.6	100	83.2	100	7e-43	9e-72	2e-09
1869170	Rhizobium sp. S41		B	121.3	96.4	79.1	100	1.3e-53	9e-72	2e-09
198620	Pseudomonas koreensis		B	119.9	100	85.2	100	3e-46	9e-72	2e-09
100226	Streptomyces coelicolor A3(2)		B	119.3	97.9	76.8	100	6e-54	9e-72	2e-09
1388763	Pseudomonas mosselii SJ10		B	118.1	100	84.1	100	2e-48	9e-72	7e-09
1678028	Massilia sp. NR 4-1		B	115.6	100	78.3	100	3e-61	9e-72	2e-10
526225	Geodermatophilus obscurus DSM 43160		B	115.5	91.4	77.5	100	2e-34	9e-72	6e-09
1146883	Blastococcus saxobsidens DD2		B	115.5	91.4	79.7	100	2e-33	9e-72	5e-10
287	Pseudomonas aeruginosa		B	114.5	100	80.3	100	4e-44	9e-72	2e-09
334413	Finegoldia magna ATCC 29328		B	114	96	78.5	100	1e-49	9e-72	5e-15
305	Ralstonia solanacearum		B	113.9	100	79.5	100	3e-71	9e-72	1e-10
1437360	Bradyrhizobium erythrophlei		B	113.8	100	79.1	100	8.5e-62	9e-72	2e-09
68214	Streptomyces griseochromogenes		B	112.5	99.2	78.5	100	2e-53	9e-72	2e-09
284011	uncultured Klebsiella sp.		B	111.9	100	89.7	100	2e-43	9e-72	2e-09
665007	Streptomyces incarnatus		B	111.2	92	77.3	100	4e-45	9e-72	2e-09
426355	Methylobacterium radiotolerans JCM 2831		B	110.8	95.3	77.4	100	6e-52	9e-72	1e-10
712710	Tannerella sp. oral taxon HOT-286		B	110.2	98	79	100	1e-60	9e-72	1e-10
100272	uncultured eukaryote		E	109.2	100	82.7	100	1e-49	9e-72	9e-09
1916993	Pseudomonas sp. DRA525		B	107.8	100	80.4	100	2e-49	9e-72	8e-09
680198	Streptomyces scabiei 87.22		B	107	99.2	78.8	100	1.3e-58	9e-72	2e-09
710696	Intrasporangium calvum DSM 43043		B	106.1	89.9	78	100	8e-33	9e-72	6e-09
1479019	Methylobacterium sp. C1		B	104.9	94.3	77.4	100	1e-50	9e-72	1e-10
575614	Prevotella sp. oral taxon 299 str. F0039		B	104.8	99.1	77.5	100	5.5e-56	9e-72	3e-11
28131	Prevotella intermedia		B	104.8	100	79.5	100	1e-64	9e-72	6e-14
9031	Gallus gallus	chickens	E	104.4	100	79.2	100	3e-27	9e-72	1e-08
1159554	Cronobacter dublinensis subsp. dublinensis LMG 23823		B	102	100	86.9	100	1e-55	9e-72	2e-10
1259844	Pseudomonas sp. FGI182		B	101.4	100	80.4	100	7e-47	9e-72	8e-09
1032480	Microlunatus phosphovorus NM-1		B	100.9	93.2	78	100	3e-41	9e-72	2e-09
86473	uncultured gamma proteobacterium		B	100.1	100	88.6	100	2e-54	9e-72	6e-09
9913	Bos taurus	domestic cow	E	100.1	100	81	100	5e-35	9e-72	1e-08
1903558	ssRNA virus-like 6		V	100	100	95.7	100	3e-61	9e-72	1e-25
446465	Brachybacterium faecium DSM 4810		B	99.9	94.1	77.1	100	2e-43	9e-72	6e-09
553174	Prevotella melaninogenica ATCC 25845		B	99.7	97.7	82.5	100	3.5e-53	9e-72	9e-17
1881022	Streptomyces sp. 2114.2		B	99.6	98.7	79	100	5e-54	9e-72	2e-09
28141	Cronobacter sakazakii		B	99.4	100	81.5	100	2e-58	9e-72	2e-10
198431	uncultured prokaryote		U	98.9	100	87.8	100	2e-54	9e-72	2e-10
549	Pantoea agglomerans		B	97.4	100	80.6	100	4e-65	9e-72	1e-10
118613	Pseudomonas sp. B10		B	97.3	100	82.1	100	3e-45	9e-72	2e-09
51240	Juglans regia	English walnut	E	96.2	100	80.8	100	5e-59	9e-72	3e-11
227882	Streptomyces avermitilis MA-4680 = NBRC 14893		B	95.7	99.3	78.6	100	2e-54	9e-72	2e-09
558173	Corynebacterium doosanense CAU 212 = DSM 45436		B	95.2	99.3	82.1	100	3e-64	9e-72	6e-09
83655	Leclercia adecarboxylata		B	94.6	100	85.9	100	3.5e-59	9e-72	2e-10
54291	Raoultella ornithinolytica		B	94	100	86	100	6e-49	9e-72	2e-10
1759399	Streptococcus sp. A12		B	93.8	100	82.5	100	4e-70	9e-72	4e-18
1882682	Microvirga ossetica		B	93.4	97.5	81.2	100	8e-49	9e-72	2e-09
457428	Streptomyces lividans TK24		B	92.4	98.5	80.1	100	4e-55	9e-72	2e-09
651	Aeromonas media		B	92.3	100	85.5	100	2e-49	9e-72	2e-09
487214	Streptococcus pneumoniae Hungary19A-6		B	89.2	98.6	82.6	100	1e-60	9e-72	5e-10
523794	Leptotrichia buccalis C-1013-b		B	88.4	97.9	80.7	100	3e-51	9e-72	1e-13
428406	Ralstonia pickettii 12D		B	88.4	100	77.5	100	3e-71	9e-72	6e-09
131310	Parastrongyloides trichosuri		E	88.4	98.8	80.3	100	7e-48	9e-72	2e-09
9986	Oryctolagus cuniculus	rabbits	E	87.9	100	82.2	100	2e-38	9e-72	1e-08
51351	Brassica rapa subsp. pekinensis	pe-tsai	E	87.5	100	82.2	100	7e-53	9e-72	1e-10
70775	Pseudomonas plecoglossicida		B	87.3	100	80.4	100	1e-55	9e-72	8e-09
69328	Pseudomonas sp. VLB120		B	87	100	79.9	100	4e-45	9e-72	8e-09
1758689	Serinicoccus sp. JLT9		B	86.6	90.1	78.2	100	7.5e-29	6e-64	2e-09
41429	Anopheles maculipennis		E	86	100	90.5	100	5e-23	9e-57	1e-08
424182	Rhizobium sp. IRBG74		B	85.7	93.9	79.1	100	6e-49	9e-72	2e-09
376418	Micrococcus sp. A7		B	84	100	91.2	100	5e-69	9e-72	2e-14
1926	Streptomyces reticuli		B	83.5	99.2	78.7	100	7e-52	9e-72	2e-09
412690	Microterricola viridarii		B	83.2	93.1	79.2	100	2e-32	9e-72	8e-09
76857	Fusobacterium nucleatum subsp. polymorphum		B	82.8	99.3	85	100	6e-58	9e-72	4e-19
1163399	Stenotrophomonas maltophilia D457		B	81.3	100	81.8	100	4e-65	9e-72	1e-11
370764	Microbacterium pygmaeum		B	80.4	94	77.5	100	6.5e-42	9e-72	6e-09
1785995	Gemella sp. oral taxon 928		B	80.3	95.4	78	100	5e-53	9e-72	1e-12
634176	Aggregatibacter aphrophilus NJ8700		B	80.3	99.3	83.6	100	2e-58	9e-72	6e-14
59160	Anopheles subpictus		E	80	100	90.4	100	4e-30	9e-72	8e-09
76731	Roseateles depolymerans		B	79.9	100	78.9	100	4e-55	9e-72	3e-09
71999	Kocuria palustris		B	79.6	100	77.1	100	4e-70	9e-72	1e-11
1812934	Enterobacter cloacae complex 'Hoffmann cluster III'		B	79	100	89.8	100	1e-44	9e-72	6e-10
399739	Pseudomonas mendocina ymp		B	78.6	100	83.5	100	4e-45	9e-72	7e-09
650	Aeromonas jandaei		B	77.9	100	85.4	100	4e-50	9e-72	2e-09
675864	Auraticoccus monumenti		B	77.8	89.2	78.2	100	1e-26	9e-67	6e-09
1577075	Streptomyces sp. PBH53		B	77.2	93.1	78.7	100	3e-47	9e-72	6e-10
164348	Streptomyces puniciscabiei		B	76.5	100	80.3	100	1e-59	9e-72	2e-09
1588080	Akabosia matsudoensis		E	76.3	90.9	86.1	100	1e-35	9e-72	9e-12
51028	Enterobius vermicularis	human pinworm	E	75.6	100	85.2	100	4e-70	9e-72	3e-13
1843368	Sphingobium sp. RAC03		B	75.4	96.9	77.6	100	9e-57	9e-72	1e-10
105219	Ralstonia mannitolilytica		B	75.3	100	77.5	100	9e-72	9e-72	8e-13
270351	Methylobacterium aquaticum		B	75.1	99.3	80.3	100	2e-52	9e-72	6e-09
13616	Monodelphis domestica	gray short-tailed opossum	E	75	100	84.1	100	1e-22	9e-72	1e-08
29073	Ursus maritimus	white bear	E	74.4	95.2	81	100	1e-31	9e-72	2e-09
936902	Micrococcus sp. MG-2010-D12		B	74.3	100	84.8	100	2e-69	9e-72	2e-14
869309	Streptococcus pneumoniae SPNA45		B	74.2	98.7	81.2	100	1e-60	9e-72	5e-10
290399	Arthrobacter sp. FB24		B	74.1	95.3	79.5	100	6e-43	9e-72	4e-11
52773	Actinomyces meyeri		B	74	95.2	81.8	100	4e-45	9e-72	1e-11
732	Aggregatibacter aphrophilus		B	73.9	99.2	78.4	100	2e-58	9e-72	2e-13
2041	Aeromicrobium erythreum		B	73.9	92.2	78	100	7e-33	4e-70	2e-09
1714373	Microbacterium sp. No. 7		B	73.4	94	79.3	100	1.6e-37	9e-72	6e-09
76759	Pseudomonas monteilii		B	73.4	100	83.2	100	1e-55	9e-72	8e-09
6290	Haemonchus placei		E	73.3	98	89.7	100	5.5e-60	9e-72	3e-11
378753	Kocuria rhizophila DC2201		B	73.1	94.3	77.5	100	1e-44	9e-72	6e-09
9796	Equus caballus	horse	E	72.5	100	79.3	100	1e-35	9e-72	6e-09
405948	Saccharopolyspora erythraea NRRL 2338		B	72.2	93.2	79.2	100	1e-40	3e-67	6e-09
1355477	Bradyrhizobium diazoefficiens		B	72.2	98	76.1	100	4e-54	9e-72	2e-09
232721	Acidovorax sp. JS42		B	72	100	77.1	100	5e-64	9e-72	3e-12
1549858	Sphingomonas taxi		B	71.9	92.9	78.5	100	3e-41	9e-72	4e-11
360104	Campylobacter concisus 13826		B	71.4	94.3	87.4	100	2e-48	3e-71	3e-17
402626	Ralstonia pickettii 12J		B	70.8	100	78.3	100	3e-71	9e-72	1e-10
264445	Streptomyces hygroscopicus subsp. limoneus		B	70.5	99.2	78.4	100	7e-53	9e-72	6e-09
561276	Streptococcus pneumoniae ATCC 700669		B	70.4	98.7	82.4	100	1e-60	9e-72	5e-10
588932	Brevundimonas naejangsanensis		B	70.3	94.9	80	100	4e-50	9e-72	2e-10
388357	Kocuria turfanensis		B	70.1	94.5	78.5	100	1e-45	9e-72	8e-09
1156433	Streptococcus sp. I-P16		B	69.7	100	85.9	100	1.8e-67	9e-72	4e-18
419479	Jiangella alkaliphila		B	69.2	87	76.7	100	2.5e-22	3e-71	6e-09
1705617	Capnocytophaga sp. oral taxon 323		B	68.9	96.8	82.1	100	1.3e-47	9e-72	2e-09
375	Bradyrhizobium japonicum		B	68.8	100	80	100	3e-71	9e-72	2e-09
1903186	Brachybacterium sp. P6-10-X1		B	68.8	95.4	76.6	100	2.5e-35	9e-72	2e-09
861299	Gemmatirosa kalamazoonesis		B	68.3	89.4	78.6	100	6e-38	3e-66	4e-09
488222	Streptococcus pneumoniae JJA		B	68.2	98.5	81.2	100	4e-60	9e-72	5e-10
535289	Acidovorax ebreus TPSY		B	68	100	77.7	100	2e-53	9e-72	1e-11
479435	Kribbella flavida DSM 17836		B	67.5	90.3	79.1	100	9e-31	9e-72	2e-09
587	Providencia rettgeri		B	67.4	100	88.7	100	4e-70	9e-72	3e-10
156976	Corynebacterium riegelii		B	66.5	98.7	77.9	100	1e-50	9e-72	2e-09
376	Bradyrhizobium sp.		B	66.2	100	80.5	100	3e-71	9e-72	3e-11
1304	Streptococcus salivarius		B	66	100	80.6	100	3e-71	9e-72	1e-10
869216	Streptococcus pneumoniae INV200		B	65.9	98.7	82.4	100	3e-61	9e-72	2e-09
40318	Streptomyces nodosus		B	65.7	100	77.1	100	1e-59	9e-72	7e-11
1156431	Streptococcus sp. I-G2		B	65.4	100	83.4	100	1.8e-67	9e-72	4e-18
983917	Rubrivivax gelatinosus IL144		B	65.4	100	80.8	100	2e-53	9e-72	5e-10
109376	Brassica oleracea var. oleracea		E	65.1	100	79.7	100	1.5e-48	9e-72	1e-10
516950	Streptococcus pneumoniae CGSP14		B	65	98.7	82.4	100	1e-60	9e-72	5e-10
420662	Methylibium petroleiphilum PM1		B	64.6	94.6	78	100	1.3e-38	9e-72	8e-09
1223566	Bradyrhizobium sp. CCGE-LA001		B	64.5	94.6	76.5	100	6e-48	9e-72	2e-09
391008	Stenotrophomonas maltophilia R551-3		B	64.5	100	87	100	9e-67	9e-72	1e-11
453304	Agromyces aureus		B	64.1	95.4	78	100	1e-30	9e-72	6e-09
1295141	Pseudomonas veronii 1YdBTEX2		B	64	100	85.7	100	1e-44	9e-72	2e-09
488221	Streptococcus pneumoniae 70585		B	63.4	98.7	81.2	100	4e-60	9e-72	5e-10
42026	Drosophila bipectinata		E	63.3	86.2	78.2	100	6e-14	6e-44	6e-09
1274	Dermacoccus nishinomiyaensis		B	63.1	97.9	81.7	100	6e-42	9e-72	4e-11
571	Klebsiella oxytoca		B	63.1	100	81.1	100	2e-48	9e-72	1e-10
912630	Microbacterium sp. LKL04		B	63	97.4	78.4	100	3e-43	9e-72	2e-09
749414	Streptomyces bingchenggensis BCW-1		B	62.7	99.2	79.4	100	7e-52	9e-72	2e-09
9691	Panthera pardus	leopard	E	62.7	100	79.5	100	1.4e-39	9e-72	7e-09
125945	Drosophila biarmipes		E	62.6	90.2	78.7	100	6e-18	4e-50	6e-09
712528	Selenomonas sp. oral taxon 126		B	62.3	97.3	82.7	100	4e-53	9e-72	2e-14
1798224	Jiangella sp. DSM 45060		B	62.1	88.3	78.2	100	3.8e-23	6e-64	6e-09
9555	Papio anubis	olive baboon	E	62.1	100	80.9	100	1e-43	9e-72	9e-09
485	Neisseria gonorrhoeae		B	61.6	99.3	79.5	100	9e-62	9e-72	1e-10
190485	Xanthomonas campestris pv. campestris str. ATCC 33913		B	61.6	100	85.7	100	2e-68	9e-72	6e-11
3712	Brassica oleracea		E	61.5	99.7	81.8	100	3e-61	9e-72	2e-13
38300	Streptomyces pristinaespiralis		B	61.4	100	81.6	100	3e-57	9e-72	5e-10
36329	Plasmodium falciparum 3D7		E	61.2	100	95.1	100	1e-49	9e-72	2e-14
111015	Actinomyces radicidentis		B	61.1	100	82	100	4e-70	9e-72	6e-09
170187	Streptococcus pneumoniae TIGR4		B	60.8	98.6	81.2	100	4e-60	9e-72	5e-10
1658671	Arsenicicoccus sp. oral taxon 190		B	60.8	90.8	78.2	100	2e-34	1e-69	5e-10
730	[Haemophilus] ducreyi		B	60.7	100	87.1	100	1.8e-57	9e-72	3e-13
121292	Pseudarthrobacter sulfonivorans		B	60.5	96.5	77.5	100	7e-42	9e-72	2e-09
1304854	Sinella sp. FZ-2013		E	60.4	91.6	86.9	100	5.5e-34	9e-72	2e-10
1001585	Pseudomonas mendocina NK-01		B	60.2	100	78.6	100	4e-43	9e-72	8e-09
4577	Zea mays	maize	E	60.2	100	81.7	100	2e-43	9e-72	3e-09
9531	Cercocebus atys	sooty mangabey	E	60.1	100	84.7	100	6e-47	9e-72	5e-09
60711	Chlorocebus sabaeus	green monkey	E	59.7	100	84.8	100	7e-46	9e-72	3e-09
979556	Microbacterium testaceum StLB037		B	58.7	98.3	79.3	100	3.5e-40	9e-72	5e-10
38302	Corynebacterium mycetoides		B	58.6	99.2	80.6	100	6e-43	9e-72	6e-09
515393	Pseudomonas yamanorum		B	58.5	100	84.2	100	8.5e-46	9e-72	2e-09
590998	Cellulomonas fimi ATCC 484		B	58.4	93.8	78	100	4e-38	9e-72	4e-09
675635	Pseudonocardia dioxanivorans CB1190		B	58.1	91.9	79	100	3e-25	7e-68	6e-09
621456	Sphingomonas melonis TY		B	58.1	93.6	79.3	100	9e-47	9e-72	2e-13
1114965	Streptococcus parasanguinis FW213		B	58.1	100	81.1	100	1e-69	9e-72	1e-08
30023	Drosophila elegans		E	58	90.6	77.8	100	1e-24	2e-48	3e-09
358220	Acidovorax sp. KKS102		B	57.8	100	77	100	1e-50	9e-72	5e-10
1274631	Bradyrhizobium icense		B	57.7	93.9	80.4	100	5.5e-51	9e-72	2e-09
587753	Pseudomonas chlororaphis		B	57.7	100	77.3	100	3e-45	9e-72	2e-09
10029	Cricetulus griseus	Chinese hamsters	E	57.4	100	92.8	100	4e-40	9e-72	1e-08
1587	Lactobacillus helveticus		B	57.3	100	80.7	100	9e-51	9e-72	2e-10
571913	Luteipulveratus mongoliensis		B	57.1	90.3	79.7	100	1e-32	2e-63	2e-09
546	Citrobacter freundii		B	56.4	100	81.8	100	9e-46	9e-72	1e-10
589382	Agromyces flavus		B	56.3	91.1	77.6	100	3.8e-28	9e-72	2e-09
861360	Glutamicibacter arilaitensis Re117		B	56.3	96.7	80.2	100	1e-44	9e-72	3e-11
1171373	Acidipropionibacterium acidipropionici ATCC 4875		B	56.2	91.2	76.4	100	1e-36	9e-72	6e-09
489653	Neisseria lactamica 020-06		B	55.6	98.7	77.5	100	3e-61	9e-72	1e-11
29030	Drosophila takahashii		E	55.4	87.4	78.1	100	6e-24	2e-48	6e-09
1334187	Haemophilus influenzae KR494		B	55.2	99.3	86.1	100	3e-52	9e-72	8e-13
479431	Nakamurella multipartita DSM 44233		B	55.2	89.5	79.2	100	2e-29	7e-63	4e-11
1215088	Pseudomonas putida HB3267		B	54.9	100	80.4	100	2e-47	9e-72	2e-09
470	Acinetobacter baumannii		B	54.8	100	87.4	100	6e-63	9e-72	3e-13
722472	Bradyrhizobium lablabi		B	54.7	95.9	78.7	100	2e-44	9e-72	2e-09
1882747	Afipia sp. GAS231		B	54.7	94.1	76.8	100	5e-45	9e-72	2e-09
479432	Streptosporangium roseum DSM 43021		B	54.7	90.6	77.5	100	6e-26	9e-72	5e-09
630515	Microlunatus soli		B	54.6	89.3	76.6	100	3.8e-28	2e-58	6e-09
316	Pseudomonas stutzeri		B	54.5	100	81	100	1e-45	9e-72	7e-09
1232659	Haemophilus influenzae 2019		B	54.5	98.7	77.2	100	4e-50	9e-72	3e-11
9545	Macaca nemestrina	pigtail monkey	E	54.4	100	83.1	100	7e-46	9e-72	2e-09
390235	Pseudomonas putida W619		B	54.2	100	80.3	100	6e-48	9e-72	2e-09
93944	Nonomuraea sp. ATCC 39727		B	53.8	89.4	76.5	100	2.5e-18	1e-55	7e-09
164851	uncultured soil bacterium		B	53.7	100	86.1	100	3e-57	9e-72	2e-09
189423	Streptococcus pneumoniae 670-6B		B	53.6	98.7	85.4	100	3e-61	9e-72	5e-10
609295	Dinoponera quadriceps		E	53.4	87.2	79	100	1e-24	5e-35	2e-09
1384061	Pseudomonas putida S13.1.2		B	53.2	100	80.5	100	3e-46	9e-72	2e-09
202946	Apteryx australis mantelli		E	53.1	100	80.9	100	8e-35	9e-72	6e-09
1313172	Ilumatobacter coccineus YM16-304		B	53	87.5	79.4	100	5.3e-29	2e-49	6e-09
1283291	Pseudomonas sp. URMO17WK12:I11		B	52.8	100	78.2	100	1e-46	9e-72	2e-09
365046	Ramlibacter tataouinensis TTB310		B	52.6	99	80	100	3e-42	9e-72	3e-11
1904944	Stenotrophomonas sp. LM091		B	52.5	100	78.2	100	4e-65	9e-72	9e-13
1211579	Pseudomonas putida NBRC 14164		B	52.4	100	77.6	100	1e-45	9e-72	2e-09
314565	Xanthomonas campestris pv. campestris str. 8004		B	52.3	100	85.7	100	1.2e-69	9e-72	6e-11
1130804	Streptococcus pneumoniae ST556		B	52.3	99.1	82.4	100	9e-62	9e-72	5e-10
266940	Kineococcus radiotolerans SRS30216 = ATCC BAA-149		B	52.2	94.9	78.1	100	2e-35	9e-72	6e-09
306	Pseudomonas sp.		B	52	100	87.5	100	4e-70	9e-72	1e-11
1906742	Microbacterium sp. BH-3-3-3		B	51.9	98.8	79	100	1.4e-39	9e-72	2e-09
521097	Capnocytophaga ochracea DSM 7271		B	51.9	95.7	81.2	100	3e-51	9e-72	5e-12
53407	Pseudomonas asplenii		B	51.8	100	78.2	100	4e-49	9e-72	2e-09
84292	Microbacterium chocolatum		B	51.8	99.2	80.1	100	5e-42	9e-72	2e-09
81056	Wolfiporia cocos		E	51.8	99.3	94.6	100	6e-59	9e-72	6e-09
225991	Comamonas aquatica		B	51.7	100	78.8	100	3e-71	9e-72	2e-09
445576	Pseudonocardia sp. AL041005-10		B	51.6	97.6	78.1	100	1e-35	9e-72	2e-09
37927	Sinomonas atrocyanea		B	51.6	100	79.6	100	6e-32	9e-72	4e-09
522373	Stenotrophomonas maltophilia K279a		B	51.1	100	80.7	100	7e-68	9e-72	6e-12
413882	[Polyangium] brachysporum		B	50.4	100	78.1	100	6e-49	9e-72	1e-10
1333851	Enterobacter cloacae ECNIH3		B	50.4	100	89.8	100	1e-45	9e-72	3e-10
1333849	Enterobacter cloacae ECR091		B	50.3	100	89.8	100	1e-45	9e-72	3e-10
869269	Streptococcus pneumoniae INV104		B	49.9	98.7	82.4	100	4e-60	9e-72	5e-10
416870	Lactococcus lactis subsp. cremoris MG1363		B	49.9	100	98	100	3e-66	9e-72	7e-19
1888	Streptomyces albus		B	49.9	100	78.5	100	7e-68	9e-72	6e-09
1167641	[Pseudomonas] geniculata N1		B	49.6	95.4	80.6	100	2e-47	9e-72	5e-10
488223	Streptococcus pneumoniae P1031		B	49.5	98.9	82.4	100	9e-62	9e-72	5e-10
161896	Corynebacterium camporealensis		B	49.4	99	78.2	100	5e-54	9e-72	7e-11
6293	Wuchereria bancrofti	agent of lymphatic filariasis	E	49.3	100	87.4	100	5e-29	9e-72	1e-08
417305	uncultured beta proteobacterium CBNPD1 BAC clone 578		B	49.2	99.3	92.3	100	1.2e-59	9e-72	3e-13
1042876	Pseudomonas putida S16		B	49.2	100	80.4	100	2e-48	9e-72	8e-09
5061	Aspergillus niger		E	49.2	98.6	79.5	100	6e-47	9e-72	6e-09
54571	Streptomyces venezuelae		B	49.1	100	77.9	100	1e-59	9e-72	6e-09
216778	Stenotrophomonas rhizophila		B	49.1	100	79.7	100	2e-69	9e-72	1e-11
399736	Agrococcus jejuensis		B	49	92.9	77.9	100	2e-33	3e-71	2e-09
61648	Kluyvera intermedia		B	49	100	83.8	100	2e-49	9e-72	3e-10
5833	Plasmodium falciparum	malaria parasite P. falciparum	E	48.9	100	91.3	100	7e-46	9e-72	2e-15
1356852	Hymenobacter sp. APR13		B	48.8	92	81	100	1e-40	5e-69	2e-12
114517	Aeromonas veronii bv. sobria		B	48.8	100	85.5	100	1e-44	9e-72	2e-09
46170	Staphylococcus aureus subsp. aureus		B	48.2	100	81.4	100	4e-70	9e-72	1e-11
152507	uncultured actinobacterium		B	48.2	100	87.7	100	2e-67	9e-72	2e-10
298654	Frankia inefficax		B	48.1	88.8	79.7	100	4e-24	9e-57	2e-09
697283	Streptococcus pneumoniae gamPNI0373		B	48.1	98.7	82.4	100	3e-61	9e-72	5e-10
105751	Aeromonas bestiarum		B	48	100	84.8	100	6e-44	9e-72	2e-09
1842539	Bosea sp. RAC05		B	47.2	98.3	78.9	100	1e-60	9e-72	4e-11
37682	Aegilops tauschii		E	47.2	98.4	78.4	100	6e-53	9e-72	1e-16
531844	Flavobacteriaceae bacterium 3519-10		B	47.1	97.4	86.2	100	6.5e-53	9e-72	1e-10
29385	Staphylococcus saprophyticus		B	46.9	100	79	100	6e-58	9e-72	1e-11
446860	Kocuria flava		B	46.8	93.9	79	100	8e-40	9e-72	2e-09
1653478	Rhodococcus sp. PBTS 1		B	46.4	99	78.4	100	1.5e-38	3e-71	2e-09
157782	Pseudomonas parafulva		B	46.2	100	84	100	3e-46	9e-72	7e-09
106592	Ensifer adhaerens		B	46	99.3	79.1	100	4e-60	9e-72	8e-13
1225174	Pseudomonas mendocina S5.2		B	46	100	81.5	100	3e-42	9e-72	7e-09
1331671	Pseudomonas putida H8234		B	45.7	100	82.6	100	9e-47	9e-72	2e-09
512566	Streptococcus pneumoniae G54		B	45.5	98.7	82.4	100	3e-61	9e-72	1e-11
161213	Micrococcus sp. 28		B	45.2	99.3	85.9	100	2e-64	9e-72	2e-12
373153	Streptococcus pneumoniae D39		B	45	98.6	81.2	100	3e-61	9e-72	3e-15
700875	Libnotes sp. MPMB-0031		E	44.9	95.5	85.5	100	3e-36	4e-70	8e-10
487213	Streptococcus pneumoniae Taiwan19F-14		B	44.7	98.7	82.4	100	3e-61	9e-72	5e-10
106649	Acinetobacter guillouiae		B	44.5	100	82.9	100	4e-70	9e-72	3e-13
4081	Solanum lycopersicum	tomato	E	44.5	100	82.5	100	3e-56	9e-72	6e-15
171101	Streptococcus pneumoniae R6		B	44.4	98.6	81.2	100	3e-61	9e-72	3e-15
1435058	Pseudomonas monteilii SB3101		B	44.2	100	80.4	100	2e-48	9e-72	8e-09
1435044	Pseudomonas monteilii SB3078		B	44.2	100	80.4	100	2e-48	9e-72	8e-09
1028989	Pseudomonas sp. StFLB209		B	44	100	81.1	100	4e-45	9e-72	4e-11
441500	Corynebacterium timonense		B	43.9	100	77.1	100	6e-44	9e-72	2e-09
1133850	Streptomyces hygroscopicus subsp. jinggangensis 5008		B	43.8	99.2	77.9	100	6e-54	9e-72	4e-09
335659	Bradyrhizobium sp. S23321		B	43.8	93.7	80.2	100	5.5e-46	9e-72	1e-10
218034	uncultured Enterobacteriaceae bacterium		B	43.7	100	89.7	100	3e-57	9e-72	8e-11
109790	Lactobacillus jensenii		B	43.6	100	86.7	100	9e-62	9e-72	3e-26
72407	Klebsiella pneumoniae subsp. pneumoniae		B	43.5	100	83.9	100	4e-50	9e-72	2e-09
29489	Aeromonas enteropelogenes		B	43.5	100	85.4	100	6e-49	9e-72	2e-09
9646	Ailuropoda melanoleuca	giant panda	E	43.5	100	81.8	100	2e-32	9e-72	5e-09
1461584	Arthrobacter saudimassiliensis		B	43.4	89.3	78	100	1e-31	1e-70	2e-13
746361	Lactococcus lactis subsp. cremoris NZ9000		B	43.4	100	98	100	3e-66	9e-72	7e-19
876364	Cupriavidus sp. USMAA2-4		B	43.3	100	79.2	100	4e-70	9e-72	8e-09
1123269	Sphingomonas sanxanigenens DSM 19645 = NX02		B	43.1	94.9	80.3	100	6e-47	9e-72	6e-09
279808	Staphylococcus haemolyticus JCSC1435		B	43	100	77.9	100	9e-67	9e-72	2e-09
1203460	Streptomyces hygroscopicus subsp. jinggangensis TL01		B	42.8	99.2	77.9	100	6e-54	9e-72	4e-09
593907	Cellulomonas gilvus ATCC 13127		B	42.8	90.5	78.2	100	5e-35	9e-72	2e-09
443906	Clavibacter michiganensis subsp. michiganensis NCPPB 382		B	42.7	97.9	77.3	100	6e-53	9e-72	6e-09
395495	Leptothrix cholodnii SP-6		B	42.7	99	80	100	6e-38	9e-72	8e-09
40215	Acinetobacter junii		B	42.7	100	82.8	100	3e-71	9e-72	2e-09
1166130	Enterobacter sp. R4-368		B	42.6	100	81.3	100	1.5e-51	9e-72	8e-11
499555	Dietzia timorensis		B	42.6	98.9	78.2	100	2e-43	9e-72	2e-09
446469	Sanguibacter keddieii DSM 10542		B	42.6	95.2	79.3	100	1e-36	9e-72	8e-11
990315	Xanthomonas campestris pv. raphani 756C		B	42.5	100	82	100	4e-63	9e-72	6e-11
117157	Actinopolymorpha singaporensis		B	42.2	90	77.1	100	7e-21	1e-65	6e-09
1437875	Corynebacterium frankenforstense DSM 45800		B	42	89.7	77.5	100	8e-28	9e-57	6e-09
869311	Streptococcus pneumoniae SPN032672		B	41.9	98.7	82.4	100	3e-61	9e-72	5e-10
153809	uncultured proteobacterium		B	41.9	100	83.7	100	5e-69	9e-72	3e-09
1303	Streptococcus oralis		B	41.9	100	90.1	100	1e-69	9e-72	1e-11
869312	Streptococcus pneumoniae SPN033038		B	41.9	98.7	82.4	100	3e-61	9e-72	5e-10
219572	Pseudomonas antarctica		B	41.8	100	86.7	100	1e-45	9e-72	2e-09
728066	Pseudarthrobacter equi		B	41.7	96.3	79.8	100	1e-31	9e-72	2e-09
869303	Streptococcus pneumoniae SPN034156		B	41.6	98.7	81.2	100	3e-61	9e-72	5e-10
224911	Bradyrhizobium diazoefficiens USDA 110		B	41.6	95.6	78.5	100	4e-50	9e-72	2e-09
300019	Microbacterium paludicola		B	41.5	99	80	100	1.5e-45	9e-72	2e-09
574093	Streptococcus pneumoniae AP200		B	41.5	98.7	81.2	100	1e-60	9e-72	1e-11
760570	Streptococcus parasanguinis ATCC 15912		B	41.5	100	81.8	100	3e-71	9e-72	1e-08
1938334	Microbacterium sp. TPU 3598		B	41.4	97.4	80.2	100	1.5e-39	9e-72	2e-09
543728	Variovorax paradoxus S110		B	41.4	99.3	79.4	100	7e-43	9e-72	5e-10
8355	Xenopus laevis	platanna	E	40.6	100	77.3	100	3.5e-38	9e-72	1e-08
1644131	Janthinobacterium sp. 1_2014MBL_MicDiv		B	40.5	100	81.2	100	3e-47	9e-72	3e-11
548	Klebsiella aerogenes		B	40.4	100	81.6	100	2e-49	9e-72	2e-10
211114	Allokutzneria albata		B	40.4	95	78.2	100	2e-23	7e-63	2e-09
649831	Actinoplanes sp. N902-109		B	40	91.6	80.6	100	4e-24	9e-57	2e-09
1349767	Janthinobacterium agaricidamnosum NBRC 102515 = DSM 9628		B	40	99.3	80.5	100	8e-42	9e-72	1e-09
1172562	Helicobacter cinaedi PAGU611		B	40	93.4	84.2	100	2e-41	2e-63	1e-10
1609977	Sphingomonas hengshuiensis		B	40	89.3	80	100	6e-39	3e-71	6e-09
9798	Equus przewalskii	Przewalski's horse	E	40	100	83.9	100	2e-38	9e-72	1e-08
47770	Lactobacillus crispatus		B	39.9	100	93.8	100	6e-58	9e-72	9e-22
1870930	Enterobacter cloacae complex sp. 35734		B	39.8	100	88.9	100	6e-53	9e-72	2e-10
1179773	Saccharothrix espanaensis DSM 44229		B	39.6	92.5	77.2	100	6e-25	4e-70	5e-09
633149	Brevundimonas subvibrioides ATCC 15264		B	39.5	91.4	77.9	100	5e-35	2e-63	6e-09
39478	Streptomyces laurentii		B	39.4	100	80	100	2e-58	9e-72	2e-09
392499	Sphingomonas wittichii RW1		B	39.3	91.8	76.2	100	3e-36	9e-72	6e-09
51655	Plutella xylostella	diamondback moth	E	39.3	95.5	80.2	100	1e-30	5e-69	1e-08
83617	Stenotrophomonas nitritireducens		B	39.1	100	89.6	100	2e-54	9e-72	4e-12
367477	Microbacterium sp. XT11		B	39.1	99	80	100	2e-44	9e-72	6e-09
860228	Capnocytophaga canimorsus Cc5		B	39.1	97.9	83.3	100	2e-48	9e-72	4e-16
866630	Haemophilus influenzae F3031		B	38.9	99.3	77.2	100	4e-49	9e-72	2e-13
1122984	Prevotella intermedia ATCC 25611 = DSM 20706		B	38.8	99.2	80.8	100	4.6e-62	9e-72	2e-09
930171	Pseudarthrobacter phenanthrenivorans Sphe3		B	38.8	96	78.4	100	3e-37	9e-72	6e-09
1793721	Stenotrophomonas sp. KCTC 12332		B	38.8	100	89.6	100	7e-53	9e-72	2e-13
7217	Drosophila ananassae		E	38.8	92.4	82.3	100	3e-17	9e-67	5e-09
644007	Streptococcus phage PH10		V	38.7	96.7	89.3	100	4e-55	9e-72	5e-27
446466	Cellulomonas flavigena DSM 20109		B	38.6	92.1	79.6	100	1.7e-37	9e-72	1e-10
1411621	Hymenobacter sedentarius		B	38.4	95.1	79	100	2e-43	3e-71	1e-10
869304	Streptococcus pneumoniae SPN034183		B	38.3	98.6	81.2	100	3e-61	9e-72	5e-10
285473	Streptomyces rubrolavendulae		B	38.3	100	78.9	100	4e-60	9e-72	6e-09
114615	Bradyrhizobium sp. ORS 278		B	38.2	100	78.4	100	2e-69	9e-72	5e-09
9739	Tursiops truncatus	bottlenose dolphin	E	38.2	100	80.8	100	8e-37	9e-72	3e-09
1560345	Sphingomonas panacis		B	38.1	92.7	81.5	100	3e-40	9e-72	1e-10
33033	Parvimonas micra		B	38	98.8	82.9	100	1e-48	4e-70	3e-12
1903415	Anopheles totivirus		V	38	98.9	96.8	100	5e-56	3e-71	3e-30
1903557	ssRNA virus-like 5		V	38	100	97	100	1.1e-67	9e-72	9e-27
869307	Streptococcus pneumoniae SPN994039		B	37.9	98.7	81.2	100	3e-61	9e-72	5e-10
869215	Streptococcus pneumoniae OXC141		B	37.9	98.6	81.2	100	3e-61	9e-72	5e-10
9838	Camelus dromedarius	one-humped camel	E	37.9	100	82.6	100	1e-34	9e-72	9e-09
869306	Streptococcus pneumoniae SPN994038		B	37.8	98.7	81.2	100	3e-61	9e-72	5e-10
1051973	Rhodococcus fascians D188		B	37.4	100	80	100	5e-59	9e-72	2e-09
76869	Pseudomonas putida GB-1		B	37.4	100	77.1	100	3e-47	9e-72	2e-09
139723	Anopheles culicifacies		E	37.4	100	89.5	100	4e-24	9e-67	8e-09
510516	Aspergillus oryzae RIB40		E	37.4	98	83.2	100	3e-46	9e-72	6e-09
1245469	Bradyrhizobium oligotrophicum S58		B	37.2	100	78.8	100	1e-70	9e-72	2e-09
1408179	Streptococcus pneumoniae A026		B	37.2	99	82.4	100	3e-61	9e-72	5e-10
1764100	Cloning vector pBac[AttB-3xP3-RFP-Vas2-hCas9-U6-BsaI-gRNA-AttB]		O	37.2	98.4	92	100	5e-48	9e-72	9e-17
47857	Micromonospora echinaurantiaca		B	37.1	91.1	78.6	100	1e-20	3e-56	2e-09
537971	Helicobacter cinaedi CCUG 18818 = ATCC BAA-847		B	37	94.4	84.2	100	1e-41	2e-63	1e-10
646	Aeromonas sobria		B	37	100	88.1	100	4e-50	9e-72	2e-09
1812935	Enterobacter cloacae complex 'Hoffmann cluster IV'		B	36.9	100	81.5	100	1e-50	9e-72	2e-10
1696072	Microbacterium sp. CGR1		B	36.8	96.4	77.4	100	2.5e-43	9e-72	2e-09
1487956	Corynebacterium sp. ATCC 6931		B	36.8	98.4	83.5	100	3e-56	9e-72	6e-14
1653479	Rhodococcus sp. PBTS 2		B	36.7	100	80	100	5e-59	9e-72	2e-09
325436	Anopheles splendidus		E	36.7	100	90.5	100	7e-28	3e-66	8e-09
509190	Caulobacter segnis ATCC 21756		B	36.6	93.3	84.9	100	2e-44	9e-72	1e-09
175245	uncultured fungus		E	36.6	100	93.5	100	4e-65	9e-72	6e-10
196024	Aeromonas dhakensis		B	36.5	100	90.1	100	2e-53	9e-72	2e-09
1841249	Streptomyces sp. RTd22		B	36.4	99.2	77.5	100	6e-36	9e-72	6e-09
1641402	Pseudonocardia sp. HH130629-09		B	36.3	92.1	79.5	100	6e-44	9e-72	2e-09
702967	Corynebacterium sp. NML98-0116		B	36.3	100	76	100	3e-45	9e-72	2e-09
4567	Triticum turgidum subsp. durum	durum wheat	E	36.3	98	89.9	100	8e-52	9e-72	1e-18
1588021	Arthrobacter sp. Hiyo4		B	36.2	96.5	81.8	100	7e-42	9e-72	1e-10
471853	Beutenbergia cavernae DSM 12333		B	36.1	89.7	79	100	1e-30	7e-63	6e-09
743718	Isoptericola variabilis 225		B	36.1	87.9	78.6	100	2e-28	7e-63	6e-09
76123	Prevotella enoeca		B	36	97.4	77.2	100	1.5e-34	9e-72	1e-10
1068978	Amycolatopsis methanolica 239		B	36	87.8	79.3	100	1e-25	6e-54	6e-10
94132	Ramlibacter tataouinensis		B	36	99.1	78.8	100	3e-42	9e-72	8e-09
525381	Streptococcus pneumoniae TCH8431/19A		B	35.7	98.7	82.4	100	3e-61	9e-72	5e-10
1586287	Lentzea guizhouensis		B	35.7	93	78.7	100	2.5e-21	2e-54	6e-09
1051074	Streptococcus thermophilus JIM 8232		B	35.7	100	79.1	100	1e-69	9e-72	2e-18
337191	Gordonia sp. KTR9		B	35.4	99.3	78.3	100	1e-50	9e-72	5e-09
322159	Streptococcus thermophilus LMD-9		B	35.4	100	79.1	100	4e-70	9e-72	2e-14
647	Aeromonas sp.		B	35.3	100	85.4	100	1e-50	9e-72	1e-09
216142	Pseudomonas rhizosphaerae		B	35.2	100	81.7	100	3e-46	9e-72	2e-09
30019	Drosophila busckii		E	35.2	97.3	80.6	100	6.5e-25	1e-41	6e-09
9483	Callithrix jacchus	white-tufted-ear marmoset	E	35.2	100	81.2	100	2e-41	9e-72	3e-09
1227739	Hymenobacter swuensis DY53		B	35	92.5	79.2	100	4e-39	2e-64	1e-09
69	Lysobacter enzymogenes		B	34.9	100	80.8	100	7e-63	9e-72	1e-09
4572	Triticum urartu		E	34.8	97.9	86.7	100	3e-55	9e-72	2e-18
1449976	Kutzneria albida DSM 43870		B	34.6	90.9	81.4	100	4.3e-23	7e-58	5e-09
13136	unidentified marine bacterioplankton		B	34.6	100	89.9	100	3e-71	9e-72	4e-10
4568	Triticum monococcum	small spelt	E	34.6	98.4	88.1	100	8e-57	9e-72	4e-16
1903533	Chaq virus-like 2		V	34.5	98.7	94.6	100	4e-45	2e-68	8e-14
255045	Bradyrhizobium canariense		B	34.4	99	79.4	100	1e-49	9e-72	2e-09
332524	Actinomyces ruminicola		B	34.3	90.3	75.5	100	1e-31	9e-72	6e-09
1690815	Pseudonocardia sp. HH130630-07		B	34.3	91.8	79	100	1e-33	9e-72	2e-09
118797	Lipotes vexillifer	baiji	E	34.3	100	78.8	100	8e-40	9e-72	6e-10
33888	Rathayibacter tritici		B	34.2	100	78	100	4e-43	9e-72	2e-09
767463	Streptococcus thermophilus ND03		B	34.1	100	79.1	100	2e-69	9e-72	7e-13
408015	Streptomyces xiamenensis		B	34.1	100	77.9	100	2e-48	9e-72	2e-09
692275	Sphaerulina musiva SO2202		E	34	99.3	82.2	100	1.2e-64	9e-72	4e-09
1236518	Prevotella scopos JCM 17725		B	33.9	98.9	82.4	100	1.5e-44	9e-72	4e-13
28091	Neisseria weaveri		B	33.8	100	79.7	100	5e-69	9e-72	3e-12
39947	Oryza sativa Japonica Group	Japonica rice	E	33.7	100	77.2	100	4e-55	9e-72	5e-09
1034889	Variovorax sp. HW608		B	33.6	100	79	100	2e-49	9e-72	3e-12
639283	Starkeya novella DSM 506		B	33.6	87.8	78.7	100	1.3e-23	2e-59	1e-10
1484158	Pantoea sp. PSNIH1		B	33.6	100	90.1	100	1e-43	9e-72	1e-11
426117	Methylobacterium sp. 4-46		B	33.5	90.1	80.1	100	1e-34	3e-66	6e-09
1246995	Actinoplanes friuliensis DSM 7358		B	33.4	92.6	79	100	4e-24	3e-66	1e-10
4932	Saccharomyces cerevisiae	brewer's yeast	E	33.4	100	94.4	100	6e-64	9e-72	1e-12
77166	Dendroctonus ponderosae	mountain pine beetle	E	33.4	83.2	77.1	100	2e-14	4e-70	6e-09
3635	Gossypium hirsutum	cotton	E	33.3	100	83	100	4e-40	9e-72	4e-09
1842727	Rhodoferax sp. DCY110		B	33.1	100	81.9	100	3e-51	9e-72	8e-13
471852	Thermomonospora curvata DSM 43183		B	33.1	90	78.2	100	5e-27	3e-71	6e-09
244366	Klebsiella variicola		B	33.1	100	83.9	100	4e-50	9e-72	2e-09
674703	Rhodoplanes sp. Z2-YC6860		B	33	88.7	77.8	100	9e-26	2e-67	2e-09
1896196	Porphyrobacter sp. LM 6		B	33	91.1	80.5	100	9e-40	9e-72	3e-12
751903	Human artificial chromosome vector 21HAC4		O	33	99.3	95.7	100	9e-67	9e-72	1e-21
1187956	Streptococcus thermophilus MN-ZLW-002		B	32.9	100	79.1	100	2e-69	9e-72	2e-14
1737458	Cebus capucinus imitator		E	32.9	100	81.5	100	2e-35	9e-72	3e-09
376686	Flavobacterium johnsoniae UW101		B	32.8	96.7	81.4	100	1e-48	7e-68	1e-09
1588067	Callyntrura guangdongensis		E	32.8	93.7	84.5	100	3e-37	9e-72	1e-15
50340	Pseudomonas fuscovaginae		B	32.6	100	85.5	100	3e-51	9e-72	2e-09
795665	Hydrogenophaga sp. PBC		B	32.6	100	79.6	100	9e-62	9e-72	1e-10
1302325	Homidia sichuanensis		E	32.6	100	78.6	100	1e-16	9e-72	1e-08
525919	Anaerococcus prevotii DSM 20548		B	32.5	95.3	80.8	100	6.5e-45	5e-69	6e-09
257708	Roseomonas gilardii		B	32.5	90.1	81.5	100	2e-27	1e-60	5e-10
1539298	Treponema sp. OMZ 838		B	32.4	92.7	85.9	100	2e-38	7e-68	3e-10
640513	Enterobacter asburiae LF7a		B	32.3	100	84.8	100	4e-50	9e-72	2e-10
444103	Streptomyces sp. CNQ-509		B	32.3	93.4	79	100	7e-38	2e-64	1e-10
1653480	Alloactinosynnema sp. L-07		B	32.2	92.9	80.7	100	3e-30	9e-72	6e-09
28028	Corynebacterium flavescens		B	32.2	99.3	82.5	100	1.8e-47	9e-72	6e-09
479433	Catenulispora acidiphila DSM 44928		B	32.1	85.1	80.8	100	6e-29	2e-49	1e-09
28035	Staphylococcus lugdunensis		B	31.9	100	80.8	100	4e-70	9e-72	1e-11
1884263	Selenomonas sp. oral taxon 920		B	31.9	95.1	87.3	100	3e-51	5e-69	2e-26
86027	uncultured beta proteobacterium		B	31.9	100	94.9	100	3e-71	9e-72	6e-09
1159613	Cronobacter muytjensii ATCC 51329		B	31.8	100	78.3	100	1e-55	9e-72	2e-10
53408	Pseudomonas citronellolis		B	31.6	100	77.6	100	3e-41	9e-72	2e-09
1842533	Acidovorax sp. RAC01		B	31.6	100	80.8	100	5e-64	9e-72	5e-09
1905847	Curtobacterium sp. BH-2-1-1		B	31.5	98.8	79.3	100	6e-44	9e-72	6e-09
1223515	Corynebacterium humireducens NBRC 106098 = DSM 45392		B	31.5	90.7	80.3	100	1e-32	2e-69	5e-10
301102	Enterobacter hormaechei subsp. oharae		B	31.5	100	88.6	100	2e-43	9e-72	2e-09
450851	Phenylobacterium zucineum HLK1		B	31.5	92	80.1	100	2e-30	2e-69	8e-09
140742	Epiphragma fasciapenne		E	31.5	91.5	80.3	100	1.1e-24	3e-46	2e-10
469371	Thermobispora bispora DSM 43833		B	31.4	90.9	79.3	99.3	4e-40	4e-70	5e-10
931866	Bradyrhizobium ottawaense		B	31.3	94	79.7	100	8e-44	9e-72	2e-09
1307442	Fusobacterium hwasookii ChDC F174		B	31.2	99.3	85	100	7e-53	9e-72	2e-14
1215087	Pseudomonas putida S12		B	31.2	100	78.9	100	2e-48	9e-72	2e-09
1690248	Arthrobacter sp. LS16		B	31	93.4	81.4	100	3e-41	9e-72	2e-09
238202	uncultured Enterobacter sp.		B	31	100	89.9	100	1e-65	9e-72	2e-09
1295140	Haemophilus influenzae CGSHiCZ412602		B	30.9	99.3	77.2	100	3e-45	9e-72	2e-13
446471	Xylanimonas cellulosilytica DSM 15894		B	30.9	90	78.6	100	2e-28	6e-59	5e-09
157783	Pseudomonas cremoricolorata		B	30.8	100	81.4	100	1e-45	9e-72	2e-09
47878	Pseudomonas azotoformans		B	30.7	100	82.5	100	1e-46	9e-72	2e-09
3711	Brassica rapa	field mustard	E	30.6	98	90.6	100	1e-50	9e-72	1e-10
61621	Rhinopithecus bieti	black snub-nosed monkey	E	30.6	100	90.9	100	7.5e-46	9e-72	3e-09
862751	Streptomyces sp. SirexAA-E		B	30.5	100	82.1	100	9e-67	9e-72	5e-10
1104322	Lactococcus lactis subsp. cremoris A76		B	30.5	100	92	100	9e-67	9e-72	1e-17
66420	Papilio xuthus	Chinese yellow swallowtail	E	30.5	93.1	79.5	100	8e-28	1e-60	6e-09
47885	Pseudomonas oryzihabitans		B	30.4	100	80.7	100	5e-44	9e-72	2e-09
908937	Prevotella dentalis DSM 3688		B	30.3	96.4	80.5	100	1.6e-42	4e-70	2e-09
891974	Plautia stali symbiont		B	30.3	100	84.5	100	3e-46	9e-72	4e-12
33050	Sphingopyxis macrogoltabida		B	30.3	89.5	77.9	100	3e-37	9e-72	1e-10
657322	Faecalibacterium prausnitzii SL3/3		B	30.2	96.6	78.4	100	1e-48	9e-72	5e-09
1636152	Planctomyces sp. SH-PL62		B	30.2	94.2	81.9	98.6	9e-42	2e-64	4e-09
1357915	Arthrobacter sp. QXT-31		B	30.2	98	80.5	100	4e-31	1e-70	6e-09
231023	Pseudomonas putida ND6		B	30.2	100	89.1	100	2e-48	9e-72	2e-09
16719	Juglans nigra	black walnut	E	30.2	100	98.2	100	3e-71	9e-72	6e-36
1526658	Bosea vaviloviae		B	30.1	99.3	78.2	100	3e-61	9e-72	5e-10
1575	Leifsonia xyli		B	30.1	92.2	78.6	100	1.2e-29	9e-72	2e-09
652103	Rhodopseudomonas palustris DX-1		B	30	99	78.4	100	6e-44	9e-72	5e-10
1262349	Lestremiinae sp. BMW-2012		E	30	98.7	94	100	5e-54	3e-71	3e-11
560273	Cecidomyiidae sp. MAB-2008		E	29.9	98.7	94	100	4e-54	3e-71	1e-23
1408178	Streptococcus thermophilus ASCC 1275		B	29.8	100	79.1	100	1.5e-69	9e-72	2e-14
1303692	Streptomyces fulvissimus DSM 40593		B	29.8	100	81.2	100	3e-56	9e-72	2e-09
640081	Dechlorosoma suillum PS		B	29.8	99.3	81.6	100	4.6e-67	9e-72	1e-15
596154	Alicycliphilus denitrificans K601		B	29.7	100	78.8	100	1.3e-48	9e-72	5e-10
362257	Streptomyces vietnamensis		B	29.7	99.3	80.6	100	3e-56	9e-72	8e-13
197504	uncultured Aeromonadaceae bacterium		B	29.7	100	95.4	100	3e-42	9e-72	3e-13
318586	Paracoccus denitrificans PD1222		B	29.7	93.1	78.6	100	6e-39	4e-60	8e-10
446462	Actinosynnema mirum DSM 43827		B	29.5	93.4	79.7	100	6e-34	6e-59	1e-10
657323	Ruminococcus sp. SR1/5		B	29.5	92.2	83.3	100	1e-35	3e-71	6e-11
7222	Drosophila grimshawi		E	29.5	85.8	78.5	100	2e-18	1e-40	2e-09
1703	Brevibacterium linens		B	29.4	98.8	77.9	100	5.5e-25	2e-69	6e-09
1338689	Pseudomonas sp. JY-Q		B	29.4	100	85.9	100	6e-49	9e-72	2e-09
745310	Sphingomonas sp. MM-1		B	29.4	95.3	79.5	100	5e-49	9e-72	4e-11
237609	Pseudomonas alkylphenolica		B	29.2	100	79.2	100	4e-45	9e-72	6e-09
203275	Tannerella forsythia 92A2		B	29.2	99.3	86.4	100	3e-57	9e-72	1e-15
935897	Haemophilus influenzae F3047		B	29.2	99.3	77.2	100	5e-48	9e-72	2e-13
298653	Frankia sp. EAN1pec		B	29.2	91.8	80.7	100	4e-24	9e-57	2e-09
1793722	Curtobacterium sp. 9128		B	29.2	99	80.3	100	2e-39	9e-72	2e-09
1081940	Pseudomonas putida B6-2		B	29.1	100	86	100	2e-48	9e-72	2e-09
7227	Drosophila melanogaster	fruit fly	E	29	100	79.9	100	8e-23	1e-69	3e-09
9713	Leptonychotes weddellii	Weddell seal	E	28.9	100	85.2	100	5e-31	3e-71	2e-09
1392005	Comamonas testosteroni TK102		B	28.7	100	81.5	100	5e-51	9e-72	8e-10
395960	Rhodopseudomonas palustris TIE-1		B	28.7	100	79.4	100	9e-67	9e-72	2e-09
4097	Nicotiana tabacum	tobacco	E	28.6	97.8	91.3	100	7e-53	9e-72	2e-26
488447	Burkholderia contaminans		B	28.5	100	82.1	100	2e-68	9e-72	2e-10
1528099	Lawsonella clevelandensis		B	28.5	97.3	85.5	100	1.5e-46	9e-72	7e-15
693444	Enterobacteriaceae bacterium strain FGI 57		B	28.5	100	86	100	7e-48	9e-72	8e-11
5858	Plasmodium malariae		E	28.5	100	88.2	100	1e-32	9e-72	8e-09
61622	Rhinopithecus roxellana	golden snub-nosed monkey	E	28.5	100	84.6	100	1.5e-40	9e-72	3e-09
9708	Odobenus rosmarus divergens	Pacific walrus	E	28.4	100	83.6	100	3e-39	3e-71	4e-09
1564114	Rhodococcus sp. B7740		B	28.2	100	79.2	100	3.5e-53	9e-72	6e-09
316056	Rhodopseudomonas palustris BisB18		B	28.2	95.3	79.2	100	4e-40	9e-72	2e-09
316057	Rhodopseudomonas palustris BisB5		B	28.2	100	77.9	100	1.5e-51	9e-72	2e-09
692370	Altererythrobacter dongtanensis		B	28.1	89	80.7	100	1e-33	9e-72	6e-09
504	Kingella kingae		B	28	99.3	81	100	3e-66	9e-72	3e-16
1390395	Sphingomonas sp. LK11		B	28	96.7	78.6	100	2e-32	3e-71	6e-09
452863	Pseudarthrobacter chlorophenolicus A6		B	28	96.3	78.5	100	5e-33	1e-70	4e-11
452652	Kitasatospora setae KM-6054		B	27.8	99.3	77.5	100	1e-33	3e-71	6e-09
1916917	Microbacterium sp. 1.5R		B	27.8	97.9	79.9	100	7e-47	9e-72	2e-09
1136497	Brevibacterium siliguriense		B	27.7	98.5	81.7	100	3e-29	7e-68	2e-09
9568	Mandrillus leucophaeus	drill	E	27.7	100	86.3	100	4e-43	9e-72	2e-09
476282	Bradyrhizobium japonicum SEMIA 5079		B	27.5	99.3	80.8	100	8e-54	9e-72	2e-09
109460	Spironema culicis		B	27.5	97.9	91.5	100	4e-50	9e-72	1e-12
670052	Cryobacterium arcticum		B	27.5	93.4	78.8	100	7e-38	9e-72	6e-09
1246301	Variovorax paradoxus B4		B	27.4	100	81.2	100	2e-43	9e-72	5e-10
986	Flavobacterium johnsoniae		B	27.3	92.9	79.3	100	2e-43	7e-68	1e-15
374930	Haemophilus influenzae PittEE		B	27.2	99.3	77.2	100	2e-47	9e-72	2e-13
266117	Rubrobacter xylanophilus DSM 9941		B	27.1	85.7	76.9	98.4	4e-19	1e-55	6e-09
326425	Lactobacillus helveticus CNRZ32		B	27	100	80.7	100	6.5e-61	9e-72	2e-10
262728	Haemophilus influenzae R2866		B	27	99.3	77.2	100	4e-49	9e-72	2e-13
47880	Pseudomonas fulva		B	27	100	93.7	100	3e-52	9e-72	7e-09
54290	GB virus C		V	27	94.1	88.4	100	1e-50	3e-61	1e-20
1879023	Mycobacterium sp. djl-10		B	26.9	90.5	79.9	100	3e-31	1e-70	6e-09
366602	Caulobacter sp. K31		B	26.8	91.2	81.2	100	8e-36	3e-71	6e-09
258594	Rhodopseudomonas palustris CGA009		B	26.6	100	80.3	100	3e-58	9e-72	6e-09
112268	Anopheles minimus		E	26.6	100	87.2	100	1e-35	1e-65	6e-09
741091	Rahnella sp. Y9602		B	26.5	100	83.5	100	1e-40	9e-72	1e-11
7244	Drosophila virilis		E	26.5	96	78.2	100	3e-14	5e-25	6e-09
1003195	Streptomyces cattleya NRRL 8057 = DSM 46488		B	26.4	100	78.7	100	6e-54	9e-72	2e-09
643561	Acidovorax avenae subsp. avenae ATCC 19860		B	26.4	100	79.7	100	4e-50	9e-72	3e-10
413497	Cronobacter dublinensis		B	26.4	100	96.6	100	3e-66	9e-72	5e-11
964	Herbaspirillum seropedicae		B	26.4	100	79.7	100	2e-62	9e-72	2e-09
1855352	Streptomyces sp. TLI_053		B	26.4	100	79.1	100	6e-36	3e-71	6e-09
42155	Brugia timori		E	26.3	100	80.8	100	1e-30	9e-72	1e-08
113562	Actinoplanes derwentensis		B	26.2	92.3	79.4	100	3e-18	3e-51	4e-09
1224162	Corynebacterium marinum DSM 44953		B	26.2	98.4	80.3	100	2.5e-34	3e-71	5e-10
9407	Rousettus aegyptiacus	Egyptian rousette	E	26.1	100	79.4	100	5e-31	9e-72	1e-08
321662	Pseudomonas moraviensis		B	26	100	79.8	100	3e-46	9e-72	2e-09
862964	Haemophilus influenzae 10810		B	25.9	99.3	77.2	100	1.1e-49	9e-72	2e-13
43263	Pseudomonas alcaligenes		B	25.8	100	83.2	100	3e-46	9e-72	2e-09
1300344	Isoptericola dokdonensis DS-3		B	25.6	97.3	79	100	1e-33	2e-69	2e-09
1151116	Rahnella aquatilis HX2		B	25.6	100	83.5	100	1e-40	9e-72	1e-11
1134687	Klebsiella michiganensis		B	25.6	100	81.1	100	2e-48	9e-72	8e-11
1421338	Enterobacter asburiae L1		B	25.5	100	89.4	100	1e-51	9e-72	2e-10
455632	Streptomyces griseus subsp. griseus NBRC 13350		B	25.5	100	79.2	100	6e-64	9e-72	5e-09
615	Serratia marcescens		B	25.4	100	86.9	100	1e-65	9e-72	1e-10
614	Serratia liquefaciens		B	25.3	100	90.7	100	3e-46	9e-72	5e-11
1288	Staphylococcus xylosus		B	25.1	100	80.3	100	6e-69	9e-72	1e-11
645127	Corynebacterium kroppenstedtii DSM 44385		B	25.1	95.8	81	100	1e-38	4e-70	4e-11
767031	Prevotella denticola F0289		B	25.1	96.2	81.9	100	5.5e-30	9e-67	6e-13
703222	Kibdelosporangium sp. MJ126-NF4		B	24.9	93.4	79.5	100	4e-35	9e-67	2e-09
879274	Shinella sp. HZN7		B	24.9	93.3	81.3	100	6e-44	9e-72	1e-09
158500	Novosphingobium resinovorum		B	24.9	99.1	79.3	100	2e-47	9e-72	6e-09
89462	Bubalus bubalis	water buffalo	E	24.9	100	83.3	100	3e-41	9e-72	7e-09
634500	Erwinia billingiae Eb661		B	24.8	100	82.3	100	5e-44	9e-72	2e-10
656366	Arthrobacter alpinus		B	24.8	100	77.3	100	9e-62	9e-72	6e-09
653045	Streptomyces violaceusniger Tu 4113		B	24.8	100	80	100	2e-54	9e-72	3e-10
1343740	Streptomyces rapamycinicus NRRL 5491		B	24.8	89.9	80.5	99.3	1.5e-27	2e-68	6e-09
595537	Variovorax paradoxus EPS		B	24.7	100	82.7	100	5.5e-46	9e-72	3e-12
1497326	Homidia tiantaiensis		E	24.7	94.2	85	100	3e-22	7e-48	4e-11
199	Campylobacter concisus		B	24.6	100	82.2	100	2e-68	3e-71	6e-09
262727	Haemophilus influenzae R2846		B	24.6	99.3	77.2	100	3e-47	9e-72	2e-13
160488	Pseudomonas putida KT2440		B	24.6	100	78.9	100	6e-49	9e-72	2e-09
564608	Micromonas pusilla CCMP1545		E	24.5	83	77.8	100	2e-19	9e-72	5e-10
1798223	Leifsonia sp. 21MFCrub1.1		B	24.4	90.1	80.3	100	1.3e-29	9e-72	2e-09
1305	Streptococcus sanguinis		B	24.4	100	93.3	100	3e-71	9e-72	2e-22
405566	Lactobacillus helveticus DPC 4571		B	24.4	100	80.7	100	3e-62	9e-72	2e-10
347253	Streptococcus salivarius JIM8777		B	24.4	100	86.7	100	1e-70	9e-72	7e-19
1788301	Pseudomonas versuta		B	24.4	100	86.7	100	2e-44	9e-72	2e-09
374931	Haemophilus influenzae PittGG		B	24.3	99.3	77.2	100	6e-47	9e-72	8e-13
1149133	Pseudomonas pseudoalcaligenes KF707 = NBRC 110670		B	24.3	100	79.4	100	2e-43	9e-72	8e-09
47872	Micromonospora purpureochromogenes		B	24.2	93.3	78.6	100	6e-19	1e-55	2e-09
1791	Mycobacterium aurum		B	24.2	91.7	80.2	100	9e-27	9e-72	2e-09
1221576	Starkeya sp. SL25		B	24.2	100	96.2	100	4e-70	9e-72	4e-23
5480	Candida parapsilosis		E	24.1	99.3	99.2	100	4e-70	9e-72	4e-20
1224163	Corynebacterium maris DSM 45190		B	24	89.7	79.5	100	5e-27	3e-56	3e-13
351746	Pseudomonas putida F1		B	23.9	100	85.9	100	2e-48	9e-72	2e-09
279828	Microcella alkaliphila		B	23.9	92.2	83.9	100	1.1e-28	3e-71	2e-09
261164	Psychrobacter alimentarius		B	23.8	99.3	82	100	1e-41	3e-71	3e-22
5599	Alternaria alternata		E	23.8	100	78.5	100	1e-38	9e-72	1e-10
47858	Micromonospora echinofusca		B	23.7	93.7	79.7	100	2.5e-16	1e-40	6e-09
171292	uncultured Mycobacterium sp.		B	23.6	100	96.9	100	3e-71	9e-72	2e-09
1484118	Hymenobacter sp. PAMC 26628		B	23.6	90.5	81.9	100	3e-36	3e-71	9e-14
1795630	Frondihabitans sp. PAMC 28766		B	23.6	96.4	81.4	100	4e-38	9e-72	2e-09
299152	Micromonospora siamensis		B	23.5	96.4	80.5	100	6e-24	2e-64	2e-09
30033	Drosophila kikkawai		E	23.4	91.9	83.8	100	5e-17	2e-39	5e-09
512565	Actinoplanes missouriensis 431		B	23.3	97.3	77.3	100	8e-28	4e-65	6e-09
342451	Staphylococcus saprophyticus subsp. saprophyticus ATCC 15305		B	23.3	100	85.1	100	2e-69	9e-72	1e-11
6945	Ixodes scapularis	shoulder tick	E	23.2	98.6	81.5	100	2e-35	9e-72	2e-10
1224164	Corynebacterium vitaeruminis DSM 20294		B	23.1	98.5	78.9	100	2e-35	9e-72	2e-09
709883	Micromonospora zamorensis		B	23.1	94.7	81.1	100	4e-24	2e-58	2e-09
336983	Colobus angolensis palliatus		E	23.1	100	90.9	100	9e-41	9e-72	5e-09
1338	Streptococcus intermedius		B	23	100	83.1	100	7e-68	9e-72	1e-09
37919	Rhodococcus opacus		B	22.9	100	79	100	5e-59	9e-72	6e-09
7868	Callorhinchus milii	reperepe	E	22.8	100	94	100	1e-34	9e-72	7e-09
316058	Rhodopseudomonas palustris HaA2		B	22.7	93.1	81.2	100	3.5e-33	9e-72	6e-09
1097677	Clavibacter michiganensis subsp. nebraskensis NCPPB 2581		B	22.7	96.5	79.3	100	2.3e-38	9e-72	2e-09
710421	Mycobacterium chubuense NBB4		B	22.6	90.9	81.2	100	1e-30	2e-63	3e-09
399742	Enterobacter sp. 638		B	22.6	100	91	100	9e-47	9e-72	2e-10
307121	Micromonospora krabiensis		B	22.6	91.5	80.1	100	2.5e-21	2e-53	2e-09
1111678	Lactococcus lactis subsp. cremoris UC509.9		B	22.6	100	96.1	100	2e-68	9e-72	1e-17
991905	Polymorphum gilvum SL003B-26A1		B	22.5	88.1	77.4	100	3.3e-24	2e-49	4e-11
1771	Mycobacterium phlei		B	22.5	89.5	80.6	100	2.5e-20	2e-44	2e-09
1150601	Pseudomonas putida JB		B	22.5	100	78.9	100	3e-51	9e-72	2e-09
196164	Corynebacterium efficiens YS-314		B	22.5	90.3	79.7	100	7e-32	2e-69	6e-09
264199	Streptococcus thermophilus LMG 18311		B	22.5	100	77.8	100	4e-70	9e-72	5e-10
1630135	Dermabacter vaginalis		B	22.4	98.7	89.3	100	2e-49	9e-72	2e-09
460265	Methylobacterium nodulans ORS 2060		B	22.3	90.6	80.6	100	4e-30	3e-66	6e-09
299767	Enterobacter ludwigii		B	22.2	100	87.8	100	2e-63	9e-72	2e-10
452646	Neovison vison	mink	E	22.2	93.1	77.6	100	5e-26	9e-72	5e-09
7668	Strongylocentrotus purpuratus	purple urchin	E	22.2	86.2	85.2	100	6e-14	8e-18	2e-09
1121362	Corynebacterium halotolerans YIM 70093 = DSM 44683		B	22.1	92.5	80	100	5e-27	7e-68	6e-09
243275	Treponema denticola ATCC 35405		B	22	99.3	94.6	100	4e-50	9e-72	1e-22
120107	Sphingobium cloacae		B	22	99.2	78.1	100	3e-56	9e-72	6e-09
3726	Raphanus sativus	radish	E	22	100	79.7	100	1e-65	9e-72	2e-13
1463165	Klebsiella quasipneumoniae		B	21.9	100	87	100	1e-49	9e-72	1e-10
1634516	Citromicrobium sp. JL477		B	21.9	89.3	79.3	100	5e-30	9e-72	4e-11
32002	Achromobacter denitrificans		B	21.9	100	83.8	100	7e-68	9e-72	5e-10
326424	Frankia alni ACN14a		B	21.9	92.1	79.2	100	2e-22	9e-57	6e-09
4571	Triticum turgidum	rivet wheat	E	21.9	99.1	89.6	100	2e-58	9e-72	2e-18
662598	Neisseria meningitidis alpha14		B	21.8	99.7	84.7	100	9e-67	9e-72	2e-09
291594	Micromonospora rifamycinica		B	21.8	93.2	80.3	100	3e-17	1e-55	6e-09
272622	Lactococcus lactis subsp. cremoris SK11		B	21.8	100	96.1	100	7e-68	9e-72	7e-19
59808	Acricotopus lucens		E	21.8	100	89.6	100	1e-20	9e-72	6e-10
246432	Staphylococcus equorum		B	21.7	100	76.6	100	3e-62	9e-72	1e-10
685727	Rhodococcus hoagii 103S		B	21.7	99.3	81.1	100	1e-32	9e-72	6e-09
299768	Streptococcus thermophilus CNRZ1066		B	21.7	100	77.8	100	1e-70	9e-72	5e-10
545619	Paraoerskovia marina		B	21.7	92.2	79.6	100	2e-33	1e-70	2e-09
555	Pectobacterium carotovorum subsp. carotovorum		B	21.6	100	96.3	100	2e-60	9e-72	2e-11
349106	Psychrobacter sp. PRwf-1		B	21.6	98.4	84.6	100	7e-53	2e-69	6e-09
1649184	Streptomyces sp. CFMR 7		B	21.6	100	79.9	100	3e-56	9e-72	8e-13
710685	Mycobacterium rhodesiae NBB3		B	21.4	93.4	78.4	100	6e-39	9e-72	2e-09
1561023	Curtobacterium sp. MR_MD2014		B	21.4	99.3	78.2	100	1e-55	9e-72	4e-09
329	Ralstonia pickettii		B	21.3	100	82.8	100	9e-72	9e-72	1e-10
299766	Enterobacter hormaechei subsp. steigerwaltii		B	21.3	100	89.4	100	2e-43	9e-72	6e-10
1133849	Nocardia brasiliensis ATCC 700358		B	21.2	95.7	77.6	100	3e-27	3e-71	1e-09
7232	Drosophila navojoa		E	21.2	89.2	83.2	100	3e-26	2e-39	4e-09
1307	Streptococcus suis		B	21.1	100	78.6	100	3e-71	9e-72	2e-10
200450	Pseudomonas trivialis		B	21.1	100	78.9	100	1e-45	9e-72	2e-09
824	Campylobacter gracilis		B	21.1	100	84	100	1e-69	9e-72	1e-16
223967	Methylobacterium populi		B	21.1	98.4	78.6	100	5e-25	9e-72	3e-09
645	Aeromonas salmonicida		B	21.1	100	90.1	100	1e-50	9e-72	2e-09
576784	Streptomyces iranensis		B	21	100	82.5	100	4e-54	9e-72	2e-09
356852	Micromonospora coxensis		B	21	92.6	78.9	100	3e-18	1e-51	6e-09
200446	uncultured Citrobacter sp.		B	21	100	92.7	100	2e-63	9e-72	1e-13
397945	Acidovorax citrulli AAC00-1		B	20.9	100	84.3	100	2e-48	9e-72	5e-10
1931	Streptomyces sp.		B	20.9	100	84.2	100	9e-72	9e-72	4e-16
134601	Mycobacterium goodii		B	20.9	89.4	80.4	100	3.8e-33	7e-48	1e-11
931281	Pseudomonas putida BIRD-1		B	20.9	100	78.9	100	2e-48	9e-72	2e-09
1881	Micromonospora viridifaciens		B	20.8	94.7	80.9	100	1.5e-22	2e-64	6e-09
314722	Pseudoxanthomonas suwonensis		B	20.8	100	76.8	100	5e-39	9e-72	5e-10
33014	Clavibacter michiganensis subsp. insidiosus		B	20.7	98.7	79.3	100	3e-42	9e-72	6e-09
1158459	Kosakonia sacchari		B	20.7	100	81.3	100	3e-51	9e-72	8e-11
8409	Pelophylax nigromaculatus	three-striped pond frog	E	20.7	100	86.3	100	2.5e-24	9e-72	1e-08
1090615	Nakamurella panacisegetis		B	20.6	95.3	78.2	100	1e-28	9e-67	6e-09
101510	Rhodococcus jostii RHA1		B	20.6	99	80.3	100	3e-39	9e-72	6e-09
370526	Mycobacterium rutilum		B	20.6	90.7	81.4	100	1e-26	3e-66	2e-09
592316	Pantoea sp. At-9b		B	20.6	100	80.5	100	3e-46	9e-72	6e-09
31964	Clavibacter michiganensis subsp. sepedonicus		B	20.5	98	77.6	100	6e-48	9e-72	2e-09
657314	Blautia obeum A2-162		B	20.5	92.1	83.5	100	5e-33	4e-70	1e-13
596153	Alicycliphilus denitrificans BC		B	20.5	100	78.8	100	2e-49	9e-72	5e-10
134962	Nocardia soli		B	20.4	100	77.7	100	5e-27	3e-71	2e-09
208224	Enterobacter kobei		B	20.4	100	90.5	100	7e-53	9e-72	2e-10
29388	Staphylococcus capitis		B	20.4	100	89.6	100	3e-71	9e-72	7e-14
32644	unidentified		U	20.4	100	82.7	100	4e-70	9e-72	6e-09
237610	Pseudomonas psychrotolerans		B	20.3	100	82.5	100	2e-42	9e-72	1e-10
29430	Acinetobacter haemolyticus		B	20.3	100	90.3	100	4e-70	9e-72	6e-14
1267562	Cupriavidus gilardii CR3		B	20.3	100	81.5	100	9e-67	9e-72	2e-13
170811	Apristurus profundorum	deepwater catshark	E	20.3	100	91.9	100	2.5e-31	9e-72	7e-09
1073999	Cronobacter condimenti 1330		B	20.2	100	94.9	100	3e-51	9e-72	2e-10
441620	Methylobacterium populi BJ001		B	20.1	97.3	80.2	100	3e-46	9e-72	8e-11
1335048	Defluviimonas alba		B	20.1	90.7	77.3	100	5.4e-27	5e-69	3e-10
546271	Selenomonas sputigena ATCC 35185		B	20	96.1	90.1	100	4e-53	4e-70	2e-19
1704044	Arthrobacter sp. ERGS1:01		B	20	99.3	77.7	100	7e-53	9e-72	2e-09
7493	Trichogramma pretiosum		E	20	86.2	78	98.3	8e-19	2e-28	2e-11
29029	Drosophila eugracilis		E	20	92.4	84.3	100	9e-22	2e-39	6e-09
762376	Achromobacter xylosoxidans A8		B	19.8	100	78.2	100	5.1e-61	9e-72	6e-09
1560339	Enterobacter sp. E20		B	19.8	100	90.1	100	6e-53	9e-72	2e-10
1265601	Streptomyces sp. PAMC 26508		B	19.8	100	82.1	100	9e-67	9e-72	5e-09
7263	Drosophila arizonae		E	19.8	88.2	79.5	100	5e-20	8e-38	4e-09
83333	Escherichia coli K-12		B	19.7	100	94.7	100	4e-60	9e-72	4e-11
1236517	Prevotella fusca JCM 17724		B	19.7	94.9	80.5	100	2e-33	7e-58	6e-09
1037409	Bradyrhizobium japonicum USDA 6		B	19.6	100	80	100	3.5e-58	9e-72	2e-09
28584	Drosophila suzukii		E	19.6	95.7	79.9	100	2e-21	2e-38	5e-09
1193499	Pseudomonas putida SJTE-1		B	19.5	100	89.1	100	4e-50	9e-72	2e-09
446470	Stackebrandtia nassauensis DSM 44728		B	19.5	85.3	76.3	94.9	2.1e-16	4e-40	2e-09
745277	Rahnella aquatilis CIP 78.65 = ATCC 33071		B	19.5	100	82.2	100	1e-38	9e-72	1e-11
1588170	Psychomora mycophila		E	19.5	90	76.3	100	5e-30	9e-72	5e-10
29448	Bradyrhizobium elkanii		B	19.4	100	95.3	100	3e-71	9e-72	6e-15
713604	Amycolatopsis mediterranei S699		B	19.4	90	77.7	97.3	5e-26	2e-64	6e-09
114715	uncultured Ralstonia sp.		B	19.4	100	98.6	100	9e-72	9e-72	4e-11
1881016	Achromobacter sp. MFA1 R4		B	19.4	100	82.3	100	7e-68	9e-72	4e-11
296	Pseudomonas fragi		B	19.3	100	84.3	100	4e-45	9e-72	2e-09
1661694	Streptomyces sp. Tue 6075		B	19.3	100	84.6	100	9e-67	9e-72	6e-09
1868135	Enterobacter sp. HK169		B	19.3	100	87.2	100	3e-52	9e-72	2e-10
180957	Pectobacterium carotovorum subsp. brasiliense		B	19.3	100	92	100	8e-62	9e-72	1e-10
511062	Oceanimonas sp. GK1		B	19.3	100	86.7	100	3e-42	9e-72	3e-09
307658	Monomorium pharaonis	pharaoh ant	E	19.3	92.9	79.3	100	2e-14	3e-71	9e-09
187695	Sinella curviseta		E	19.3	99.3	93.7	100	1e-48	9e-72	2e-10
48296	Acinetobacter pittii		B	19.2	100	83	100	3e-61	9e-72	3e-13
374833	Neisseria meningitidis 053442		B	19.2	100	79.6	100	7e-68	9e-72	4e-09
1286170	Raoultella ornithinolytica B6		B	19.2	100	89.8	100	2e-48	9e-72	8e-11
7070	Tribolium castaneum	rust-red flour beetle	E	19.2	85.1	81.6	100	6e-24	4e-31	5e-09
875328	Mycobacterium sinense		B	19.1	87.8	80.4	98.1	2.5e-21	4e-45	5e-10
7240	Drosophila simulans		E	19.1	100	79.9	100	2e-24	4e-50	7e-10
1230383	Malassezia sympodialis ATCC 42132		E	19.1	97.3	82.2	100	3e-46	9e-72	6e-14
101571	Burkholderia ubonensis		B	19	100	78	100	2e-69	9e-72	6e-09
1123519	Pseudomonas stutzeri DSM 10701		B	19	100	81.4	100	1e-44	9e-72	7e-09
1870984	Anaerococcus mediterraneensis		B	19	100	79.6	100	7e-54	9e-72	3e-12
7994	Astyanax mexicanus	blind cave fish	E	19	83.7	82.2	95.5	3e-12	4e-16	7e-09
37293	Aotus nancymaae	Ma's night monkey	E	19	100	81.1	100	9e-41	9e-72	3e-09
729	Haemophilus parainfluenzae		B	18.9	100	92	100	1e-59	9e-72	2e-13
285665	Micromonospora coriariae		B	18.8	92.9	82.1	100	1.5e-18	2e-64	2e-09
247613	Entomobrya multifasciata		E	18.8	97.6	92.9	100	1.3e-28	1e-59	7e-10
307036	Chrysemys sp. JM-2004		E	18.8	100	89.7	100	2e-33	9e-72	9e-09
1702325	Chelatococcus sp. CO-6		B	18.7	92.1	78.8	100	1.5e-31	2e-58	3e-12
1112204	Gordonia polyisoprenivorans VH2		B	18.7	99.3	80.9	100	6e-48	3e-71	8e-11
1772	Mycobacterium smegmatis		B	18.6	91.8	80.5	100	1e-30	2e-59	5e-11
1112	Porphyrobacter neustonensis		B	18.6	91.4	82.2	100	1e-38	9e-72	7e-11
1172567	Streptomyces globisporus C-1027		B	18.6	100	79.5	100	9e-67	9e-72	5e-09
1652545	Arthrobacter sp. YC-RL1		B	18.5	98.7	81.4	100	5e-34	9e-72	2e-09
1795631	Variovorax sp. PAMC 28711		B	18.5	100	80.8	100	6e-49	9e-72	8e-15
1294143	Pseudomonas sp. ATCC 13867		B	18.5	100	81.9	100	1.5e-44	9e-72	2e-09
1037911	Pseudomonas fluorescens A506		B	18.4	100	84.2	100	2e-44	9e-72	2e-09
1377	Aerococcus viridans		B	18.4	100	84.5	100	2e-68	9e-72	2e-14
858619	Corynebacterium variabile DSM 44702		B	18.4	99.3	78	100	3.5e-42	9e-72	9e-10
1670800	Mesorhizobium sp. B7		B	18.3	86.7	80.7	100	1e-20	9e-72	2e-09
670	Vibrio parahaemolyticus		B	18.2	100	87.5	100	4e-40	9e-72	4e-10
1484116	Hymenobacter sp. PAMC 26554		B	18.1	94.8	79.2	100	1.6e-41	9e-67	1e-11
1387353	Paludisphaera borealis		B	18.1	93.4	81	98.6	2e-32	2e-64	5e-09
1074000	Cronobacter universalis NCTC 9529		B	18	100	87	100	2e-52	9e-72	2e-10
1235834	Kosakonia sacchari SP1		B	18	100	81.3	100	2e-48	9e-72	8e-11
316055	Rhodopseudomonas palustris BisA53		B	18	98.9	83	100	6e-38	9e-72	6e-09
76760	Pseudomonas rhodesiae		B	18	100	84.3	100	3e-46	9e-72	2e-09
7234	Drosophila persimilis		E	18	89.3	81.9	100	1e-12	1e-45	8e-09
12402	Streptococcus phage EJ-1		V	18	95	89.3	99.3	6.5e-56	2e-69	4e-16
837	Porphyromonas gingivalis		B	17.9	97.4	85.6	100	4e-49	9e-72	7e-12
457425	Streptomyces albus J1074		B	17.9	100	78.5	100	9e-67	9e-72	2e-09
64793	Wasmannia auropunctata	little fire ant	E	17.9	87.1	78	100	3e-17	2e-29	1e-09
485047	Enterobacter sp. GA28		B	17.8	100	96.4	100	7.5e-33	1e-60	1e-20
1856685	Pseudomonas sp. TCU-HL1		B	17.8	100	79.3	100	2.5e-42	9e-72	8e-09
1842537	Hydrogenophaga sp. RAC07		B	17.8	100	78.7	100	1.2e-49	9e-72	6e-09
281310	Haemophilus influenzae 86-028NP		B	17.8	99.3	86.9	100	1e-50	9e-72	2e-21
28612	Rhagoletis zephyria	snowberry maggot	E	17.8	91.7	79.4	100	5e-16	1e-30	2e-09
76777	Malassezia sympodialis		E	17.8	100	80.5	100	3e-47	9e-72	6e-14
860235	Kibdelosporangium phytohabitans		B	17.7	96	81.7	100	3e-25	9e-67	2e-09
261654	Micromonospora auratinigra		B	17.7	97.3	79.3	100	3e-18	2e-64	2e-09
234612	Streptomyces sp. TN58		B	17.7	100	82.3	100	9e-67	9e-72	2e-09
39432	Saimiri boliviensis boliviensis	Bolivian squirrel monkey	E	17.7	100	82.6	100	7e-35	9e-72	3e-09
1129594	Parathelohania tomski		E	17.7	97.4	92.7	100	4e-44	2e-68	3e-21
1129593	Parathelohania divulgata		E	17.7	97.3	92.8	100	4e-38	3e-71	3e-21
144197	Stegastes partitus	bicolor damselfish	E	17.7	88.7	88.7	100	1e-10	2e-14	6e-09
37329	Nocardia farcinica		B	17.6	98.4	78.6	100	4e-31	3e-71	6e-09
1385664	Hymenobacter sp. DG25B		B	17.6	97.3	79.3	100	4.6e-47	2e-69	1e-09
264730	Pseudomonas savastanoi pv. phaseolicola 1448A		B	17.6	100	83	100	3e-46	9e-72	2e-09
45634	Streptococcus cristatus		B	17.6	100	84.5	100	1e-54	9e-72	1e-10
1358	Lactococcus lactis		B	17.6	100	82.5	100	3e-66	9e-72	4e-14
46245	Drosophila pseudoobscura pseudoobscura		E	17.6	97.8	78.1	100	3e-16	3e-46	8e-09
9534	Chlorocebus aethiops	savanah monkey	E	17.6	100	85.2	100	3.5e-31	9e-72	2e-11
264951	Byssochlamys spectabilis		E	17.6	100	90.7	100	1e-55	9e-72	6e-09
1096868	Pseudonocardia sp. EC080625-04		B	17.5	96.1	75.9	100	9e-41	9e-72	4e-09
42239	Streptomyces sampsonii		B	17.5	100	78.7	100	4e-70	9e-72	2e-09
1874630	Clavibacter michiganensis subsp. capsici		B	17.5	96	80.3	100	2e-46	9e-72	2e-13
30025	Drosophila ficusphila		E	17.5	95.5	79.5	100	2e-25	4e-50	2e-09
465541	Streptomyces sp. Mg1		B	17.4	100	79.8	100	9e-67	9e-72	1e-10
1041015	Drosophila rhopaloa		E	17.4	86.5	79.9	100	2e-19	2e-34	5e-09
192	Azospirillum brasilense		B	17.3	86.7	79.8	100	1e-20	9e-42	6e-09
70856	Aeromonas popoffii		B	17.3	100	85.5	100	3e-46	9e-72	2e-09
1809055	Acinetobacter sp. DUT-2		B	17.3	100	83	100	2.7e-59	9e-72	3e-13
1205910	Nocardiopsis alba ATCC BAA-2165		B	17.2	97	78.6	100	7e-22	2e-68	5e-10
862719	Azospirillum lipoferum 4B		B	17.2	87.6	78.9	98	2.5e-22	9e-67	1e-10
862966	Streptococcus intermedius C270		B	17.2	100	84.2	100	2e-68	9e-72	1e-09
1441629	Pseudomonas cichorii JBC1		B	17.2	100	82.1	100	1e-45	9e-72	2e-09
1561223	Mycobacterium sp. QIA-37		B	17.2	98.7	81.7	100	1.5e-34	3e-71	6e-09
105023	Nothobranchius furzeri	turquoise killifish	E	17.2	100	89.7	100	9.5e-21	9e-72	7e-09
328815	Manacus vitellinus	golden-collared manakin	E	17.2	100	83	100	6.5e-14	8e-52	1e-08
104087	Pseudomonas frederiksbergensis		B	17.1	100	78.6	100	4e-45	9e-72	2e-09
662755	Corynebacterium resistens DSM 45100		B	17.1	99.3	82	100	9e-57	9e-72	1e-10
632772	Rhodococcus opacus B4		B	17.1	99.3	80.9	100	3e-39	9e-72	1e-10
666	Vibrio cholerae		B	17.1	100	90.6	100	2e-32	9e-72	4e-10
1901	Streptomyces clavuligerus		B	17	100	78.2	100	4e-70	9e-72	6e-09
886293	Singulisphaera acidiphila DSM 18658		B	17	93.1	84.6	100	1e-40	3e-61	2e-14
266779	Chelativorans sp. BNC1		B	17	89	83.4	100	7e-26	2e-53	1e-16
68203	Streptomyces fungicidicus		B	17	92.7	88.1	96.7	4e-49	4e-60	1e-29
743721	Pseudoxanthomonas suwonensis 11-1		B	17	100	78.5	100	2e-39	9e-72	4e-11
948595	Vavraia culicis subsp. floridensis		E	17	82.5	77	86.8	3e-12	1e-15	6e-09
83485	Linepithema humile	Argentine ant	E	17	97.6	89	100	7e-13	9e-47	6e-09
1311	Streptococcus agalactiae		B	16.9	100	90	100	3e-71	9e-72	4e-13
1048332	Streptococcus salivarius CCHSS3		B	16.9	100	85.7	100	3e-71	9e-72	1e-10
72557	Achromobacter ruhlandii		B	16.9	100	83.4	100	4.8e-67	9e-72	5e-10
591167	Streptomyces pratensis ATCC 33331		B	16.8	100	82.1	100	2e-64	9e-72	5e-09
528244	Azospirillum thiophilum		B	16.8	84.6	78.7	97.8	4.3e-28	3e-42	2e-09
279238	Novosphingobium aromaticivorans DSM 12444		B	16.8	93.6	80.2	100	8e-46	9e-72	2e-13
1254432	Sorangium cellulosum So0157-2		B	16.8	91.7	76.9	100	5.4e-22	3e-52	2e-09
143995	Megachile rotundata	alfalfa leafcutting bee	E	16.8	92.7	84.7	100	1e-12	1e-30	2e-09
158836	Enterobacter hormaechei		B	16.7	100	86.3	100	6e-49	9e-72	6e-10
47763	Streptomyces lydicus		B	16.7	100	81.7	100	3e-66	9e-72	2e-09
7230	Drosophila mojavensis		E	16.7	84.9	79.6	100	1.3e-19	8e-38	4e-09
294128	Hyalella azteca		E	16.7	99.3	83.9	100	2e-38	9e-72	7e-10
272630	Methylobacterium extorquens AM1		B	16.6	95.7	79.5	100	4e-35	3e-71	6e-09
1338011	Elizabethkingia anophelis NUHP1		B	16.6	98.3	83.5	100	2e-49	9e-72	1e-19
1933880	Glutamicibacter halophytocola		B	16.6	99	81.6	100	5e-34	9e-72	2e-09
108981	Acinetobacter schindleri		B	16.6	100	83.7	100	4e-65	9e-72	2e-13
1842534	Sinorhizobium sp. RAC02		B	16.5	92.7	80.2	100	3e-32	1e-65	1e-10
1435356	Rhodococcus pyridinivorans SB3094		B	16.5	98	83.2	100	1.1e-36	3e-71	6e-09
165433	uncultured Acinetobacter sp.		B	16.5	100	90.1	100	4e-70	9e-72	2e-13
358574	uncultured microorganism		U	16.5	100	89.5	100	3e-71	9e-72	2e-09
1127134	Nocardia cyriacigeorgica GUH-2		B	16.4	95.7	79.1	100	7e-32	3e-71	5e-09
218084	uncultured Pantoea sp.		B	16.4	100	94.1	100	5e-69	9e-72	2e-13
1315974	Sphingobium sp. TKS		B	16.4	100	77.3	100	9e-67	9e-72	5e-10
239175	uncultured Serratia sp.		B	16.3	100	95.8	100	3e-51	9e-72	5e-11
1072256	Corynebacterium uterequi		B	16.3	100	79.3	100	7e-57	9e-72	2e-11
1307443	Fusobacterium hwasookii ChDC F206		B	16.3	99.3	85	100	3e-56	9e-72	2e-12
1826778	unidentified bacterium		B	16.2	100	92.2	100	4e-70	9e-72	2e-09
1619313	Erwinia gerundensis		B	16.2	100	79.1	100	1e-44	9e-72	1e-11
109478	Myotis brandtii	Brandt's bat	E	16.2	100	80.1	100	1e-23	3e-71	9e-09
1736675	Devosia sp. A16		B	16.1	91.4	81.5	98	1e-29	1e-65	3e-12
1658672	Ottowia sp. oral taxon 894		B	16.1	98.3	82	100	3.5e-58	1e-70	4e-09
246196	Mycobacterium smegmatis str. MC2 155		B	16.1	91.3	80.5	100	7e-22	3e-56	5e-11
9938	Ovis aries musimon	mouflon	E	16.1	88.9	80.4	100	1e-15	9e-72	1e-10
91750	uncultured alpha proteobacterium		B	16	100	86.5	100	3e-66	9e-72	6e-09
1360	Lactococcus lactis subsp. lactis		B	16	100	82.5	100	1e-64	9e-72	4e-14
61647	Pluralibacter gergoviae		B	16	100	83.1	100	3e-47	9e-72	5e-10
1041120	Endaphis fugitiva		E	16	94.2	85.8	99	2e-40	2e-58	5e-22
112509	Hordeum vulgare subsp. vulgare	two-rowed barley	E	16	100	89.2	100	2e-58	9e-72	5e-09
1784	Mycobacterium simiae		B	15.9	92.5	79.9	100	8e-33	3e-71	2e-09
504832	Oligotropha carboxidovorans OM5		B	15.9	95.9	81.6	100	1e-33	9e-72	9e-12
1354275	Mycobacterium vaccae 95051		B	15.9	89.6	81.1	100	2e-28	9e-72	2e-09
7425	Nasonia vitripennis	jewel wasp	E	15.9	100	81.2	100	7e-23	1e-60	6e-09
9793	Equus asinus	donkey	E	15.9	100	81	100	5e-31	3e-71	6e-09
1702170	Citrobacter sp. FDAARGOS_156		B	15.8	100	83.3	100	5e-44	9e-72	8e-11
935199	Rhodococcus sp. p52		B	15.8	99.3	82.1	100	1e-34	3e-71	6e-09
78245	Xanthobacter autotrophicus Py2		B	15.7	92.4	80.4	100	5e-34	9e-67	2e-09
84531	Lysobacter antibioticus		B	15.7	100	83.8	100	6.5e-41	9e-72	6e-09
328552	Bradyrhizobium denitrificans		B	15.7	100	92.2	100	3e-71	9e-72	4e-24
568069	Clunio marinus		E	15.7	98.5	94	100	2e-19	9e-72	9e-09
316284	Streptomyces noursei ATCC 11455		B	15.6	100	79	100	6e-59	9e-72	2e-09
693977	Deinococcus proteolyticus MRP		B	15.6	94.5	79.8	100	1.5e-46	2e-69	2e-09
191292	Rhodococcus aetherivorans		B	15.6	98.7	79.3	100	4e-65	3e-71	4e-11
349102	Rhodobacter sphaeroides ATCC 17025		B	15.6	89.4	79.1	97.6	3e-25	7e-53	6e-09
413503	Cronobacter malonaticus		B	15.6	100	88.1	100	3e-56	9e-72	2e-10
543736	Rhodococcus opacus PD630		B	15.5	100	80.3	100	3e-46	9e-72	6e-09
1761895	Pseudomonas sp. bs2935		B	15.5	100	84.2	100	4e-45	9e-72	2e-09
359110	Pseudomonas extremaustralis		B	15.5	100	83.7	100	5e-44	9e-72	2e-09
1046629	Streptococcus salivarius 57.I		B	15.5	100	85.7	100	3e-71	9e-72	1e-10
718252	Faecalibacterium prausnitzii L2-6		B	15.5	87.3	80.4	100	5e-25	1e-70	1e-10
1096856	Pseudonocardia sp. EC080619-01		B	15.5	96.1	75.9	100	1.5e-41	9e-72	6e-09
661410	Methylobacterium extorquens DM4		B	15.5	97.3	79.5	100	6e-44	9e-72	5e-10
1245471	Pseudomonas resinovorans NBRC 106553		B	15.5	100	84.3	100	2e-39	9e-72	8e-09
76193	Papilio machaon	common yellow swallowtail	E	15.5	86.4	80	100	8e-23	4e-40	8e-10
1682113	Mycobacterium sp. YC-RL4		B	15.4	94.4	79.5	100	1e-28	9e-72	2e-09
482957	Burkholderia lata		B	15.4	100	82.1	100	9e-67	9e-72	2e-10
1451189	Corynebacterium falsenii DSM 44353		B	15.4	99.3	79.5	100	7e-32	9e-72	6e-14
1688404	Pseudonocardia sp. EC080610-09		B	15.4	96.1	75.9	100	3e-41	9e-72	6e-09
1262452	Streptomyces sp. 769		B	15.4	100	78	100	3.8e-53	9e-72	2e-09
1460371	Amycolatopsis lurida NRRL 2430		B	15.4	88.5	76.8	100	8.5e-33	2e-64	5e-10
47865	Micromonospora inositola		B	15.3	92.5	80.5	100	4e-24	2e-64	2e-09
217204	Achromobacter insolitus		B	15.3	100	82.2	100	2e-68	9e-72	9e-11
484429	Sphingobium sp. YBL2		B	15.3	98.7	79.7	100	3e-47	9e-72	6e-09
588	Providencia stuartii		B	15.3	100	84.9	100	7e-53	9e-72	1e-10
1195817	bacterium EBAD26		B	15.3	100	87.6	100	4.5e-67	9e-72	3e-13
1434306	Streptomyces albulus ZPM		B	15.3	100	79.6	100	1.5e-41	9e-72	4e-09
1842535	Blastomonas sp. RAC04		B	15.3	91.9	80.8	100	1e-38	1e-70	1e-10
247156	Nocardia farcinica IFM 10152		B	15.2	96	78.6	100	7e-32	3e-71	6e-09
648999	Micromonospora sp. L5		B	15.2	91.2	78.2	100	5e-24	2e-64	1e-10
1082933	Mesorhizobium amorphae CCNWGS0123		B	15.2	89.9	80	100	7e-33	4e-54	5e-15
404582	Micrococcus sp. V7		B	15.2	99.2	90.7	100	9e-67	9e-72	1e-25
93218	Pandoraea apista		B	15.2	100	85.1	100	3e-66	9e-72	2e-09
323097	Nitrobacter hamburgensis X14		B	15.2	92.5	81.8	100	1e-34	3e-71	8e-13
196023	Aeromonas hydrophila subsp. hydrophila		B	15.2	100	85.5	100	6e-49	9e-72	2e-09
312709	Aeromonas sp. AN-30		B	15.1	100	85.5	100	4e-45	9e-72	2e-09
1495331	Pseudomonas sp. WCS374		B	15.1	100	84.2	100	5e-44	9e-72	2e-09
5064	Aspergillus restrictus		E	15.1	100	97.4	100	2e-59	9e-72	3e-14
79200	Daucus carota subsp. sativus		E	15.1	100	84.8	100	2e-67	9e-72	8e-18
1123016	Pseudomonas balearica DSM 6083		B	15	100	85.2	100	6e-39	9e-72	2e-09
68570	Streptomyces albulus		B	15	100	78.8	100	6e-54	9e-72	4e-09
2014	Nocardiopsis dassonvillei		B	15	99.1	79.5	100	3e-18	4e-50	2e-09
935898	piggyBac cloning vector pHomeD-B2-SCE-R		O	15	87	82	100	5e-15	8e-62	1e-08
103855	Bordetella hinzii		B	14.9	100	79.3	100	1e-36	9e-72	5e-14
267128	Sphingopyxis granuli		B	14.9	88.4	78.8	100	1e-20	9e-67	1e-10
68895	Cupriavidus basilensis		B	14.9	100	81.8	100	3e-71	9e-72	2e-09
1295826	Lactococcus lactis subsp. cremoris KW2		B	14.9	100	98.7	100	2e-59	9e-72	7e-19
1295	Staphylococcus schleiferi		B	14.9	100	81.8	100	3e-71	9e-72	5e-09
152297	Pseudoalteromonas issachenkonii		B	14.8	100	79	100	5e-35	9e-72	3e-10
862967	Streptococcus intermedius B196		B	14.8	100	83.1	100	2e-68	9e-72	1e-09
627192	Sphingobium sp. SYK-6		B	14.8	98.7	78.3	100	5e-41	9e-72	6e-14
263358	Verrucosispora maris AB-18-032		B	14.7	87.8	80.8	100	1e-25	7e-63	1e-10
657313	Ruminococcus torques L2-14		B	14.7	98.5	83	100	8e-57	9e-72	1e-17
246198	Prevotella intermedia 17		B	14.7	98.3	79.5	100	1e-64	9e-72	4e-16
712898	Pantoea vagans C9-1		B	14.6	100	90.6	100	1e-45	9e-72	1e-10
350054	Mycobacterium gilvum PYR-GCK		B	14.6	89.1	81.1	100	8e-23	3e-71	1e-10
41959	Aspergillus penicillioides		E	14.6	100	94	100	3e-55	9e-72	5e-20
929102	Lactococcus lactis subsp. lactis CV56		B	14.5	100	84.9	100	9e-67	9e-72	4e-14
134676	Actinoplanes sp. SE50/110		B	14.5	95.9	79.1	100	2.9e-20	9e-52	9e-09
1285583	Corynebacterium casei LMG S-19264		B	14.5	100	77.6	100	7e-63	9e-72	4e-11
977880	Cupriavidus taiwanensis LMG 19424		B	14.5	100	76.9	100	1e-70	9e-72	4e-11
164757	Mycobacterium sp. JLS		B	14.5	87.6	80.6	100	2e-25	3e-71	2e-09
1045808	Rhodococcus sp. YL-1		B	14.5	100	83.7	100	4e-65	9e-72	6e-09
637910	Citrobacter rodentium ICC168		B	14.5	100	85.4	100	7e-47	9e-72	2e-15
37011	Pan troglodytes troglodytes		E	14.5	100	90.4	100	4e-40	9e-72	6e-09
1033922	Rhodococcus sp. WB1		B	14.4	98.7	80.8	100	5e-34	3e-71	2e-09
1811241	Aeromonas sp. ALBL_156		B	14.4	100	85.5	100	9e-47	9e-72	2e-09
1643450	Devosia sp. H5989		B	14.4	95.7	85.1	100	1e-45	9e-72	5e-10
935593	Neisseria meningitidis M04-240196		B	14.4	100	81.5	100	9e-67	9e-72	2e-09
350058	Mycobacterium vanbaalenii PYR-1		B	14.4	91.5	78.4	100	1e-23	2e-59	8e-13
279058	Collimonas arenae		B	14.3	100	83.1	100	2e-63	9e-72	6e-09
1492898	Flavisolibacter sp. LCS9		B	14.3	94.5	82.8	100	4e-39	9e-72	2e-09
61452	Neofelis nebulosa	Clouded leopard	E	14.3	88	81.8	96.5	1e-20	2e-39	2e-09
6999	Gryllus bimaculatus	two-spotted cricket	E	14.3	98.2	82.7	100	2e-31	9e-72	1e-12
341663	Aspergillus terreus NIH2624		E	14.3	91.2	81.8	100	2e-36	9e-67	1e-10
1484157	Pantoea sp. PSNIH2		B	14.2	100	82.1	100	6e-54	9e-72	1e-11
376489	Halotalea alkalilenta		B	14.2	100	81.5	100	2e-25	3e-61	5e-10
1515612	Sphingopyxis fribergensis		B	14.2	88	79.4	100	5e-25	9e-72	4e-09
953739	Streptomyces venezuelae ATCC 10712		B	14.2	99.3	77.9	100	7e-52	9e-72	6e-09
7757	Petromyzon marinus	sea lamprey	E	14.2	98.3	78.8	100	1e-15	9e-72	7e-09
656024	Frankia symbiont of Datisca glomerata		B	14.1	85.8	80.2	100	2e-15	2e-44	2e-09
161895	Corynebacterium phocae		B	14.1	100	81.1	100	1.2e-64	9e-72	2e-09
242619	Porphyromonas gingivalis W83		B	14.1	96.7	83.3	100	7e-48	9e-72	7e-12
306537	Corynebacterium jeikeium K411		B	14.1	97.8	86.2	100	9e-57	9e-72	3e-22
289370	Pseudomonas argentinensis		B	14.1	100	95.8	100	2e-48	9e-72	2e-16
1230840	Orycteropus afer afer		E	14.1	100	76.8	100	3e-26	9e-72	5e-10
446468	Nocardiopsis dassonvillei subsp. dassonvillei DSM 43111		B	14	90.9	79.5	100	7e-22	4e-50	5e-10
36746	Pseudomonas cichorii		B	13.9	100	86.7	100	2e-62	9e-72	2e-09
1392877	Pseudomonas oryzae		B	13.9	100	79.3	100	7e-43	9e-72	7e-09
8022	Oncorhynchus mykiss	rainbow trout	E	13.9	100	85.6	100	1.2e-22	9e-72	1e-08
1877	Micromonospora echinospora		B	13.8	96.2	80.5	100	5e-20	3e-61	2e-09
1078773	Herbaspirillum rubrisubalbicans M1		B	13.8	100	79	100	1e-48	9e-72	1e-10
278137	Mycobacterium gilvum Spyr1		B	13.8	89.1	80.2	100	3e-22	3e-71	4e-11
1348774	Croceicoccus naphthovorans		B	13.8	90.3	79.8	100	8e-30	9e-72	1e-10
222805	Mycobacterium chimaera		B	13.8	90.1	80.5	100	2e-31	9e-72	2e-09
1219058	Sphingopyxis terrae NBRC 15098		B	13.7	86.2	77.3	100	5e-25	9e-67	1e-10
212767	Mycobacterium sp. JS623		B	13.7	88	78.6	94.8	5e-29	2e-53	5e-10
714	Aggregatibacter actinomycetemcomitans		B	13.6	100	83.5	100	2e-51	9e-72	1e-10
695560	Lactobacillus amylovorus GRL 1112		B	13.6	100	91.8	100	6e-49	9e-72	2e-10
629680	Brevibacterium sandarakinum		B	13.6	93.5	79.7	100	5e-20	1e-55	6e-09
1920667	Mycobacterium sp. WY10		B	13.6	91.2	79.8	100	3e-17	2e-59	2e-09
1403336	Porphyromonas gingivalis AJW4		B	13.5	96.5	81.4	100	1.8e-47	9e-72	7e-12
264731	Prevotella ruminicola 23		B	13.5	88.9	82	100	5e-30	2e-43	5e-12
9103	Meleagris gallopavo	wild turkey	E	13.5	100	87.1	100	2e-30	9e-72	8e-09
9874	Odocoileus virginianus	white-tailed deer	E	13.5	100	93.1	100	3e-52	9e-72	6e-10
76194	Papilio polytes	common Mormon	E	13.5	87.2	84.2	97.8	5e-12	1e-39	6e-09
152509	uncultured Bacteroidetes bacterium		B	13.4	100	87.2	100	6e-63	9e-72	4e-12
396	Rhizobium phaseoli		B	13.4	98	83.3	100	8e-28	1e-65	6e-09
9974	Manis javanica	Malayan pangolin	E	13.4	100	76.2	100	1.5e-30	9e-72	3e-09
1195821	bacterium EBAD30		B	13.3	99.3	84.1	100	7e-68	9e-72	3e-13
56765	uncultured marine bacterium		B	13.3	100	92.2	100	1e-38	9e-72	6e-09
1792307	Bosea sp. PAMC 26642		B	13.3	98.3	78	100	2.5e-59	9e-72	2e-09
134537	Paraburkholderia fungorum		B	13.3	100	79.7	100	5e-69	9e-72	5e-10
74533	Panthera tigris altaica	Amur tiger	E	13.3	100	82.7	100	5e-31	3e-71	2e-09
292	Burkholderia cepacia		B	13.2	100	80.2	100	7e-68	9e-72	2e-10
37332	Nocardia seriolae		B	13.2	100	79.2	100	1e-25	2e-69	6e-09
716541	Enterobacter cloacae subsp. cloacae ATCC 13047		B	13.2	100	91.4	100	1e-53	9e-72	2e-10
66712	Propionibacterium freudenreichii subsp. freudenreichii		B	13.2	94.7	78.1	100	2.5e-30	9e-72	2e-09
1437874	Corynebacterium sphenisci DSM 44792		B	13.2	98.8	77.4	100	7e-32	2e-69	2e-09
46208	Toxorhynchites amboinensis		E	13.2	100	90.5	100	7e-25	9e-72	1e-08
332368	Callyntrura sp. YX-2005		E	13.2	98.7	90	100	1e-44	9e-72	2e-10
1134435	Thauera humireducens		B	13.1	88.9	76.3	100	2e-14	9e-67	6e-09
1301098	Pseudomonas knackmussii B13		B	13.1	100	84.5	100	3e-45	9e-72	2e-09
71421	Haemophilus influenzae Rd KW20		B	13.1	99.3	77.2	100	3.5e-45	9e-72	2e-13
86192	Pseudomonas chlororaphis subsp. aurantiaca		B	13.1	100	81.4	100	3e-45	9e-72	2e-09
1346614	Serratia liquefaciens ATCC 27592		B	13.1	100	90.7	100	1e-45	9e-72	5e-11
985002	Staphylococcus argenteus		B	13.1	100	82.8	100	1e-70	9e-72	1e-11
386891	Moraxella bovoculi		B	13	100	86.5	100	2e-57	9e-72	1e-10
1882833	Frankineae bacterium MT45		B	13	96.7	78.1	100	1.7e-30	3e-66	5e-09
1811305	Micrococcus sp. ALBL_223		B	13	100	83.3	100	3.7e-68	9e-72	2e-09
1570939	Rhodococcus sp. 2G		B	13	100	82	100	5e-34	3e-71	6e-09
927083	Sandaracinus amylolyticus		B	13	87.1	80.4	100	7e-21	1e-33	5e-10
356851	Micromonospora chokoriensis		B	13	94.9	77.7	100	4e-24	9e-57	2e-09
206662	Streptomyces sp. FR-008		B	12.9	100	78.7	100	9e-67	9e-72	2e-09
1852377	Actinomyces sp. Marseille-P2985		B	12.9	98.8	79.3	100	5e-35	9e-72	2e-09
1785145	Pseudomonas sp. MS586		B	12.9	100	78.5	100	1e-45	9e-72	2e-09
2055	Gordonia terrae		B	12.9	100	79.6	100	6e-58	9e-72	2e-09
859655	Ralstonia solanacearum CMR15		B	12.9	100	79.8	100	3e-71	9e-72	3e-13
700852	Metalimnobia cinctipes		E	12.9	100	85.4	100	2e-42	9e-72	8e-10
198628	Dickeya dadantii 3937		B	12.8	100	84.2	100	2e-30	9e-72	1e-11
1850250	Rhodobacter sp. LPB0142		B	12.8	91.4	85.7	100	1e-40	3e-71	6e-09
1392	Bacillus anthracis	anthrax bacterium	B	12.8	100	87.3	100	9e-56	9e-72	1e-12
190650	Caulobacter crescentus CB15		B	12.8	99.3	76.7	100	2.8e-48	9e-72	4e-11
32536	Acinonyx jubatus	cheetah	E	12.8	100	82.7	100	2e-42	9e-72	5e-09
31958	Amycolatopsis orientalis		B	12.7	96.4	79.7	100	1e-32	2e-64	2e-09
171953	uncultured Acidobacteria bacterium		B	12.7	100	87.5	100	2e-67	9e-72	4e-11
1107316	Neisseria oralis		B	12.7	100	94.5	100	2e-69	9e-72	6e-22
42895	Enterobacter sp.		B	12.7	100	89.7	100	3e-71	9e-72	5e-11
1588023	Arthrobacter sp. Hiyo8		B	12.7	98.8	81.6	100	5e-34	9e-72	2e-09
444444	Chelatococcus daeguensis		B	12.6	90.7	79.8	100	3e-41	7e-68	6e-09
1292	Staphylococcus warneri		B	12.6	100	93.4	100	9e-72	9e-72	1e-11
1545728	Mycobacterium sp. EPa45		B	12.6	87.9	77.8	98.8	3e-31	6e-59	1e-09
90270	Xanthomonas gardneri		B	12.6	100	77.7	100	4e-39	9e-72	9e-13
216595	Pseudomonas fluorescens SBW25		B	12.5	100	85	100	1e-45	9e-72	2e-09
450357	Aeromonas sp. CB101		B	12.5	99.3	97.1	100	2e-67	3e-71	5e-14
186990	Hipposideros armiger	great roundleaf bat	E	12.5	100	80.9	100	8e-40	9e-72	3e-10
301105	Enterobacter hormaechei subsp. hormaechei		B	12.4	100	85.7	100	2e-43	9e-72	2e-09
1796606	Cupriavidus nantongensis		B	12.4	100	79.7	100	1e-70	9e-72	4e-11
1079	Blastochloris viridis		B	12.4	93.9	84.5	100	3e-31	2e-52	6e-09
1359	Lactococcus lactis subsp. cremoris		B	12.4	100	97.7	100	3e-71	9e-72	1e-21
122355	Pseudomonas psychrophila		B	12.3	100	86.7	100	1e-44	9e-72	2e-09
390517	uncultured Providencia sp.		B	12.3	100	95.8	100	9e-67	9e-72	8e-11
1750719	Kurthia sp. 11kri321		B	12.3	94.7	83	100	2e-48	3e-71	3e-11
930166	Pseudomonas brassicacearum		B	12.3	100	86.7	100	1e-45	9e-72	2e-09
1136941	Gordonia sp. QH-11		B	12.3	100	79.9	100	7e-32	2e-69	2e-09
48706	Orchesella villosa		E	12.3	98.7	88.9	100	7e-43	9e-72	2e-10
42256	Rubrobacter radiotolerans		B	12.2	89.5	80.7	95.3	2e-33	6e-59	2e-09
48	Archangium gephyra		B	12.2	91.1	79.7	96.4	1e-28	1e-50	3e-11
859656	Ralstonia solanacearum CFBP2957		B	12.2	100	83.4	100	3e-71	9e-72	3e-13
1416753	Ensifer adhaerens OV14		B	12.2	98	82	100	1e-26	1e-65	2e-09
763057	Mesorhizobium huakuii 7653R		B	12.2	85.3	80.9	100	4e-20	9e-62	6e-09
227321	Aspergillus nidulans FGSC A4		E	12.2	97.7	85.9	100	1.9e-31	1e-70	3e-12
69004	Anopheles farauti		E	12.2	100	90.3	100	5e-12	9e-72	7e-09
69395	Caulobacter henricii		B	12.1	100	79.3	100	2.1e-24	3e-71	1e-10
1616788	Paenibacillus bovis		B	12.1	97.3	92.8	100	2e-63	3e-71	7e-30
1585	Lactobacillus delbrueckii subsp. bulgaricus		B	12.1	100	99.1	100	7e-68	9e-72	8e-30
1679001	Pasteurellaceae bacterium NI1060		B	12.1	100	82.6	100	1e-50	9e-72	2e-12
7167	Anopheles albimanus		E	12.1	100	90.5	100	8e-24	9e-72	1e-08
215243	Exophiala oligosperma		E	12.1	100	100	100	4.5e-56	9e-72	9e-36
500485	Penicillium rubens Wisconsin 54-1255		E	12.1	92.2	82.7	100	4e-27	9e-72	6e-09
299146	Micromonospora narathiwatensis		B	12	97.6	78.9	100	1.7e-17	7e-63	2e-09
1705	Corynebacterium stationis		B	12	100	76.8	100	4e-65	9e-72	2e-09
36166	Megaselia scalaris		E	12	99.2	91.5	100	3.5e-43	9e-72	3e-11
7229	Drosophila miranda		E	12	96.8	81.9	100	6e-11	3e-46	8e-09
56458	Xanthomonas sacchari		B	11.9	100	82.7	100	1e-44	9e-72	6e-09
189918	Mycobacterium sp. KMS		B	11.9	85	77.5	100	1e-16	3e-71	2e-09
861109	Sphingobium indicum B90A		B	11.9	100	82.3	100	9e-67	9e-72	5e-10
379731	Pseudomonas stutzeri A1501		B	11.9	100	78.1	100	1e-44	9e-72	7e-09
7238	Drosophila sechellia		E	11.9	100	77.8	100	2e-17	2e-43	6e-10
536019	Mesorhizobium opportunistum WSM2075		B	11.8	93.7	80.7	100	3.5e-33	7e-58	8e-11
925818	Methylobacterium sp. AMS5		B	11.8	98.2	83.3	100	1e-51	9e-72	4e-10
633417	Aeromonas taiwanensis		B	11.8	100	93.5	100	1e-51	9e-72	2e-09
360909	uncultured Pelomonas sp.		B	11.7	100	95.4	100	6.5e-71	9e-72	2e-20
488	Neisseria mucosa		B	11.7	100	94.5	100	1e-70	9e-72	1e-21
129817	Pseudomonas brenneri		B	11.7	100	84.6	100	3e-46	9e-72	5e-09
996285	Pseudomonas stutzeri DSM 4166		B	11.7	100	86.5	100	4e-45	9e-72	7e-09
1353260	Candidatus Nitrocosmicus oleophilus		A	11.6	95.6	88	100	3.5e-38	7e-63	6e-24
1639	Listeria monocytogenes		B	11.6	90.3	89.2	100	9e-47	9e-72	8e-15
701347	Enterobacter lignolyticus SCF1		B	11.6	100	83.2	100	1e-40	9e-72	3e-10
529	Ochrobactrum anthropi		B	11.6	100	80.1	100	2e-53	9e-72	2e-15
1611770	Pseudomonas sp. MRSN12121		B	11.6	100	79.7	100	1e-45	9e-72	2e-09
565655	Enterococcus casseliflavus EC20		B	11.6	99.3	88.3	100	4e-45	9e-72	1e-10
136857	Corynebacterium testudinoris		B	11.6	99.3	78.8	100	1.8e-33	2e-69	6e-09
414684	Rhodospirillum centenum SW		B	11.6	88.6	78	96.3	3e-24	3e-47	5e-10
591365	Streptococcus intermedius JTH08		B	11.6	100	83.1	100	3e-71	9e-72	1e-09
571915	Corynebacterium mustelae		B	11.5	99.1	82.3	100	5e-34	9e-72	2e-12
757424	Herbaspirillum seropedicae SmR1		B	11.5	100	79.7	100	3e-55	9e-72	2e-09
538025	Rhizobium etli 8C-3		B	11.5	95.1	78.1	100	1.5e-25	1e-65	2e-09
369723	Salinispora tropica CNB-440		B	11.5	90.8	79.4	100	1.2e-15	2e-53	3e-10
935588	Neisseria meningitidis M01-240355		B	11.5	99.3	80.1	100	4e-65	9e-72	3e-17
237777	uncultured Escherichia sp.		B	11.5	100	95.6	100	2e-69	9e-72	8e-11
194846	uncultured Enterobacterales bacterium		B	11.5	100	94.9	100	1e-60	9e-72	1e-11
767456	Lactobacillus helveticus H9		B	11.4	100	80.7	100	1e-57	9e-72	2e-10
1685010	Chryseobacterium sp. IHB B 10212		B	11.4	97.8	79.3	100	1.2e-43	9e-72	2e-12
1608473	Acinetobacter sp. NCu2D-2		B	11.4	100	81.2	100	2e-41	9e-72	6e-14
165438	uncultured Stenotrophomonas sp.		B	11.4	100	86.1	100	1e-69	9e-72	4e-12
1458426	Comamonadaceae bacterium B1		B	11.4	98.7	80.3	100	3e-31	9e-72	5e-10
1286	Staphylococcus simulans		B	11.4	100	77.5	100	6e-69	9e-72	6e-09
39960	Erythrobacter litoralis		B	11.3	93.3	79.5	100	7e-38	9e-72	4e-11
487316	Acinetobacter soli		B	11.3	100	90.3	100	9e-67	9e-72	3e-13
553	Pantoea ananatis		B	11.3	100	85.9	100	1e-69	9e-72	4e-11
1869227	bacterium		B	11.3	100	91.3	100	1e-60	9e-72	1e-09
545	Citrobacter koseri		B	11.2	100	90.4	100	2e-47	9e-72	6e-09
1196835	Pseudomonas stutzeri CCUG 29243		B	11.2	100	82.9	100	5e-42	9e-72	2e-09
1030843	Porphyromonas gingivalis TDC60		B	11.2	97.3	81.4	100	2e-43	9e-72	7e-12
1933220	Sphingobacterium sp. B29		B	11.1	100	88.7	100	4e-49	9e-72	3e-21
1921510	Sphingomonas sp. JJ-A5		B	11.1	98.4	81.4	100	4e-50	3e-71	3e-12
76859	Fusobacterium nucleatum subsp. animalis		B	11.1	100	84.6	100	6e-58	9e-72	4e-19
87541	Aerococcus christensenii		B	11.1	100	87.9	100	4e-60	9e-72	8e-11
1399116	Lactococcus lactis subsp. lactis KLDS 4.0325		B	11.1	100	84.9	100	7e-68	9e-72	4e-14
879243	Porphyromonas asaccharolytica DSM 20707		B	11.1	91.1	79.2	100	3e-41	3e-71	2e-11
1717896	Aeromonas sp. mixed culture J7-1		B	11.1	100	93.6	100	1e-49	9e-72	2e-09
547045	Neisseria sicca ATCC 29256		B	11.1	100	94.5	100	4e-70	9e-72	6e-22
198618	Pseudomonas umsongensis		B	11	100	80.5	100	1e-45	9e-72	2e-09
179408	Oscillatoria nigro-viridis PCC 7112		B	11	93.1	84	97.9	4e-38	2e-59	4e-09
1907766	Pseudomonas sp. BS-2016		B	11	100	86.6	100	5e-44	9e-72	2e-09
1328	Streptococcus anginosus		B	11	100	92.7	100	3e-71	9e-72	4e-18
498730	uncultured Saccharopolyspora sp.		B	11	99.1	79.5	100	9e-51	3e-71	5e-16
1296536	Enterobacter xiangfangensis		B	11	100	88.6	100	3e-46	9e-72	6e-10
621229	Protohermes grandis		E	11	86	84.5	91	3e-32	7e-38	1e-12
1518022	Siphovirus contig89		V	11	96.5	87.2	99.3	2e-59	2e-68	2e-20
83263	Aminobacter aminovorans		B	10.9	97	80.8	100	2e-25	3e-56	2e-09
565050	Caulobacter crescentus NA1000		B	10.9	99.2	76.7	100	4e-49	9e-72	4e-11
1314	Streptococcus pyogenes		B	10.9	100	85.3	100	3e-71	9e-72	7e-10
164756	Mycobacterium sp. MCS		B	10.9	85	77.5	100	1e-16	3e-71	2e-09
862970	Streptococcus anginosus C1051		B	10.9	100	82.5	100	4.5e-68	9e-72	7e-19
1245526	Pseudomonas guangdongensis		B	10.9	100	80.7	100	1.6e-41	9e-72	7e-09
7245	Drosophila yakuba		E	10.9	90	83.7	100	4e-13	4e-50	7e-10
471856	Jonesia denitrificans DSM 20603		B	10.8	97	82.5	100	2e-15	3e-71	3e-13
1855331	Pseudomonas sp. A214		B	10.8	100	79.7	100	2e-43	9e-72	2e-09
502025	Haliangium ochraceum DSM 14365		B	10.8	92.8	79.5	98.5	8e-23	4e-40	6e-09
1196325	Pseudomonas putida DOT-T1E		B	10.8	100	87.7	100	9e-47	9e-72	2e-09
748280	Pseudogulbenkiania sp. NH8B		B	10.8	91.4	77.7	100	5e-34	1e-45	5e-09
158877	Yokenella regensburgei		B	10.7	100	96.3	100	2e-64	9e-72	7e-15
59814	Pantoea dispersa		B	10.7	100	96.4	100	4e-70	9e-72	2e-13
317655	Sphingopyxis alaskensis RB2256		B	10.7	98.2	82.1	100	5e-40	3e-71	2e-09
651740	Pseudomonas cedrina		B	10.7	100	81.7	100	3e-46	9e-72	2e-09
48725	Anopheles baimaii		E	10.7	100	94.6	100	2e-38	9e-72	6e-10
43346	Bison bison bison		E	10.7	100	83.3	100	2.5e-26	9e-72	6e-09
27334	Penicillium expansum		E	10.7	100	84	100	1e-52	3e-71	6e-09
99883	Tetraodon nigroviridis	spotted green pufferfish	E	10.7	100	95.6	100	1e-20	9e-72	3e-09
1604	Lactobacillus amylovorus		B	10.6	100	89.7	100	6e-49	9e-72	2e-10
1351	Enterococcus faecalis		B	10.6	100	80.5	100	2e-62	9e-72	1e-10
1307444	Fusobacterium hwasookii ChDC F300		B	10.6	99.3	88.3	100	3e-56	9e-72	2e-14
44008	Enterococcus cecorum		B	10.6	100	76.7	100	2e-52	9e-72	2e-09
1637841	Burkholderia sp. MSMB0852		B	10.6	100	84	100	1e-65	9e-72	2e-10
29840	Penicillium ochrosalmoneum		E	10.6	98.7	97.1	100	3e-43	7e-68	6e-09
51665	Aerococcus urinaeequi		B	10.5	100	80	100	2e-68	9e-72	1e-10
1842536	Agrobacterium sp. RAC06		B	10.5	92.5	78.1	100	2e-33	9e-72	2e-09
448385	Sorangium cellulosum So ce56		B	10.5	97.4	78.5	100	6e-24	6e-39	2e-09
1028801	Neorhizobium galegae bv. officinalis bv. officinalis str. HAMBI 1141		B	10.5	92.3	84.5	100	3e-27	1e-65	6e-09
1348662	Corynebacterium argentoratense DSM 44202		B	10.5	100	81.9	100	4e-38	2e-69	1e-10
1403338	Porphyromonas gingivalis A7A1-28		B	10.5	98.1	81.4	100	5e-48	9e-72	7e-12
62977	Acinetobacter sp. ADP1		B	10.5	100	82.1	100	7e-63	9e-72	3e-13
281090	Leifsonia xyli subsp. xyli str. CTCB07		B	10.5	90.2	81.3	100	2e-29	3e-71	6e-09
381666	Ralstonia eutropha H16		B	10.5	100	80.2	100	4e-70	9e-72	6e-09
89399	Rhinolophus sinicus	Chinese rufous horseshoe bat	E	10.5	100	84	100	8e-40	9e-72	2e-09
435897	Lysobacter capsici		B	10.4	99.3	83.7	100	4e-45	9e-72	5e-10
216594	Mycobacterium marinum M		B	10.4	87.8	81.5	97.6	2e-30	6e-59	4e-11
688245	Comamonas testosteroni CNB-2		B	10.4	100	85.9	100	1e-55	9e-72	6e-16
482537	Galeopterus variegatus	Sunda flying lemur	E	10.4	100	85.6	100	1e-25	9e-72	7e-09
59463	Myotis lucifugus	little brown bat	E	10.4	100	91.2	100	2e-21	3e-71	1e-08
30501	Carcharias taurus	sand tiger shark	E	10.4	100	94.3	100	4.5e-35	9e-72	7e-09
767462	Lactobacillus helveticus H10		B	10.3	100	86.7	100	2e-59	9e-72	2e-10
137722	Azospirillum sp. B510		B	10.3	84.9	79.8	93.9	1.5e-17	2e-54	2e-09
712411	Olsenella sp. oral taxon 807		B	10.3	99.3	87.3	100	2e-68	9e-72	6e-39
543877	Altererythrobacter marensis		B	10.3	99.5	81.5	100	4e-40	9e-72	5e-10
1699624	Psychrobacter sp. P11G5		B	10.3	99.3	80	100	2e-41	3e-71	2e-19
357276	Bacteroides dorei		B	10.3	100	80.8	100	1e-50	9e-72	7e-17
1827481	Enterobacter sp. ODB01		B	10.3	100	88.3	100	6e-49	9e-72	2e-10
82174	Pseudorca crassidens	false killer whale	E	10.3	85.8	79.5	93.9	1e-24	2e-48	1e-13
1094466	Flavobacterium indicum GPTSA100-9 = DSM 17447		B	10.2	88.6	77.3	100	3.2e-34	7e-53	4e-10
1379909	Rufibacter sp. DG15C		B	10.2	99.3	88.3	100	4e-45	2e-69	2e-09
266835	Mesorhizobium loti MAFF303099		B	10.2	93.2	83.8	100	3e-42	7e-58	1e-11
198107	Azoarcus sp. CIB		B	10.2	90	80	97.8	4e-24	2e-53	2e-09
95486	Burkholderia cenocepacia		B	10.2	100	79.3	100	7e-68	9e-72	1e-09
1612551	Actinoalloteichus sp. GBA129-24		B	10.2	90.6	77.3	100	1e-20	7e-63	2e-09
246197	Myxococcus xanthus DK 1622		B	10.2	91.1	86.2	95.5	3e-18	3e-46	8e-11
375286	Janthinobacterium sp. Marseille		B	10.2	100	81.4	100	2e-69	9e-72	9e-14
1389192	Cupriavidus sp. USMAHM13		B	10.1	100	79.2	100	1e-70	9e-72	6e-09
1534110	Pseudomonas sp. DR 5-09		B	10.1	100	79.1	100	4e-45	9e-72	6e-09
440085	Methylobacterium extorquens CM4		B	10.1	99.1	82.7	100	3e-46	3e-71	9e-12
8364	Xenopus tropicalis	western clawed frog	E	10.1	100	87.8	100	1.5e-28	9e-72	9e-10
1811248	Aeromonas sp. ALBL_170		B	10	100	85.5	100	1e-45	9e-72	6e-10
698761	Rhizobium tropici CIAT 899		B	10	88.1	78.8	100	2e-25	3e-51	8e-13
471	Acinetobacter calcoaceticus		B	10	100	87.9	100	9e-67	9e-72	3e-13
360105	Campylobacter curvus 525.92		B	10	87.9	79.8	100	6e-24	1e-45	5e-09
1064539	Azospirillum brasilense Sp245		B	10	87.6	79.4	93.5	5e-25	1e-50	3e-11
1630044	Flavobacteriaceae bacterium A171GS		B	10	99.3	99.2	100	1e-63	4e-70	3e-19
671144	Wallemia mellicola CBS 633.66		E	10	100	99.1	100	4e-60	9e-72	2e-35
1147741	Elaeophora elaphi		E	10	97	80.8	99.3	1.6e-51	4e-70	3e-17
83427	uncultured Streptococcus sp.		B	9.9	100	89.6	100	3e-71	9e-72	2e-13
311402	Agrobacterium vitis S4		B	9.9	98	79.9	100	6e-49	9e-72	2e-13
630588	Neisseria meningitidis alpha710		B	9.9	100	84.2	100	9e-67	9e-72	5e-19
67282	Streptomyces calvus		B	9.9	100	90.1	100	4e-70	9e-72	1e-36
1833	Rhodococcus erythropolis		B	9.9	100	82.2	100	3e-71	9e-72	6e-09
122587	Neisseria meningitidis Z2491		B	9.8	100	81.5	100	7e-68	9e-72	2e-09
749927	Amycolatopsis mediterranei U32		B	9.8	91.2	77.7	97.3	1e-30	2e-64	6e-09
28090	Acinetobacter lwoffii		B	9.8	100	96.8	100	3e-71	9e-72	1e-13
1403335	Porphyromonas gingivalis 381		B	9.8	96.8	82.1	100	3e-50	9e-72	2e-09
234831	Pseudoalteromonas sp. SM9913		B	9.8	100	79	100	4e-35	9e-72	3e-10
1564681	Carnobacterium sp. CP1		B	9.8	97.3	89.7	100	9e-62	2e-69	6e-09
34692	Anopheles sundaicus		E	9.8	100	91.9	100	1.2e-33	9e-72	3e-09
1184815	Homidia sp. YB-2012		E	9.8	100	96.9	100	1.5e-35	9e-72	2e-10
195709	Xanthomonas arboricola pv. juglandis		B	9.7	100	80	100	4e-38	9e-72	9e-13
435590	Bacteroides vulgatus ATCC 8482		B	9.7	100	82.1	100	7e-47	9e-72	2e-14
367825	Cupriavidus sp. USMAA1020		B	9.7	100	77.9	100	4e-70	9e-72	6e-09
290397	Anaeromyxobacter dehalogenans 2CP-C		B	9.7	87.5	79.1	100	5e-20	2e-67	2e-09
314225	Erythrobacter litoralis HTCC2594		B	9.7	91.8	82	100	8e-40	9e-72	4e-16
1005048	Collimonas fungivorans Ter331		B	9.7	100	81.1	100	3e-66	9e-72	6e-09
199684	uncultured Bradyrhizobium sp.		B	9.7	100	88.3	100	9e-72	9e-72	4e-11
1221524	Amycolatopsis mediterranei RB		B	9.7	90	77.7	97.3	5e-26	2e-64	6e-09
1117943	Sinorhizobium fredii HH103		B	9.7	86	79.8	98.8	1.5e-27	2e-42	1e-15
83334	Escherichia coli O157:H7		B	9.7	100	91.2	100	1e-49	9e-72	6e-10
457405	Fusobacterium nucleatum subsp. animalis 7_1		B	9.7	100	82.7	100	6e-58	9e-72	2e-13
7883	Lepidosiren paradoxa	South American lungfish	E	9.7	100	91.9	100	9e-21	3e-71	5e-09
9940	Ovis aries	wild sheep	E	9.7	100	77.7	100	2e-32	9e-72	1e-09
35619	Streptomyces griseoflavus		B	9.6	100	84.2	100	3e-71	9e-72	1e-26
1200352	Corynebacterium terpenotabidum Y-11		B	9.6	97.6	82.3	100	1e-40	1e-55	5e-10
78327	Pseudomonas mosselii		B	9.6	100	97.3	100	4e-60	9e-72	1e-11
93220	Pandoraea pnomenusa		B	9.6	100	80	100	2e-69	9e-72	2e-12
1138308	Cronobacter sakazakii ES15		B	9.6	100	88.3	100	3e-57	9e-72	2e-10
1354030	Enterobacter cloacae P101		B	9.6	100	84	100	2e-49	9e-72	2e-10
74869	Anopheles maculatus		E	9.6	100	90.3	100	2e-20	1e-60	7e-09
279113	Collimonas pratensis		B	9.5	100	83.5	100	5e-69	9e-72	6e-09
912801	Dietzia sp. DQ12-45-1b		B	9.5	94.5	91.4	99.2	2.5e-50	3e-66	1e-10
163011	Pseudomonas lini		B	9.5	100	81.9	100	1e-45	9e-72	4e-09
106654	Acinetobacter nosocomialis		B	9.5	100	84.3	100	6e-63	9e-72	9e-09
1261127	Citrobacter amalonaticus Y19		B	9.5	100	82.1	100	3e-52	9e-72	8e-11
465817	Erwinia tasmaniensis Et1/99		B	9.5	100	84.2	100	2e-48	9e-72	2e-10
33203	Purpureocillium lilacinum		E	9.5	100	81.2	100	3e-37	9e-72	2e-18
13333	Amborella trichopoda		E	9.5	98	92.9	100	7e-57	9e-72	5e-31
637853	Gongylonema pulchrum		E	9.5	99	90.2	100	3e-50	3e-71	1e-10
1144275	Corallococcus coralloides DSM 2259		B	9.4	90.6	81.5	97.9	2e-19	4e-38	6e-09
1896164	Luteimonas sp. JM171		B	9.4	100	79.5	100	1e-34	9e-72	1e-13
90371	Salmonella enterica subsp. enterica serovar Typhimurium		B	9.4	100	81.7	100	2e-44	9e-72	6e-10
1766	Mycobacterium fortuitum		B	9.4	99.4	79.4	100	3e-34	9e-72	2e-09
47879	Pseudomonas corrugata		B	9.4	100	79.3	100	3e-46	9e-72	2e-09
909990	Agmina sp. 24 ME-2010		E	9.4	96	90.8	100	9e-20	8e-28	5e-12
9994	Marmota marmota marmota	Alpine marmot	E	9.4	100	83.6	100	5e-30	9e-72	2e-09
349163	Acidiphilium cryptum JF-5		B	9.3	85.7	78.9	95.8	1e-19	1e-50	6e-09
1408143	Dietzia sp. D5		B	9.3	92.6	84.1	100	6.5e-46	9e-72	4e-25
414778	Planococcus donghaensis		B	9.3	100	80.2	100	5e-59	9e-72	6e-09
129921	Amycolatopsis keratiniphila		B	9.3	96.1	81.1	100	1e-32	2e-64	2e-09
471857	Saccharomonospora viridis DSM 43017		B	9.3	93.4	79.7	98.5	2e-35	2e-57	9e-11
1692238	Enterobacter sp. FY-07		B	9.3	100	88.2	100	4e-45	9e-72	8e-11
644283	Micromonospora aurantiaca ATCC 27029		B	9.3	96.5	82.8	100	4e-24	2e-64	1e-10
1492737	Flavobacterium gilvum		B	9.3	100	80.8	100	2e-43	2e-59	3e-16
1191062	Comamonas testosteroni P19		B	9.3	100	85	100	2e-54	9e-72	8e-10
381	Mesorhizobium loti		B	9.3	100	79.1	100	2e-36	4e-54	2e-14
1202450	Mycobacterium haemophilum DSM 44634		B	9.3	90.9	79.9	100	1e-29	1e-59	2e-09
170817	Dalatias licha	kitefin shark	E	9.3	100	92.5	100	6.5e-35	9e-72	7e-09
7797	Squalus acanthias	spiny dogfish	E	9.3	100	92.5	100	6.5e-35	9e-72	7e-09
170823	Pristiophorus cirratus	longnose sawshark	E	9.3	100	92.5	100	4e-35	9e-72	7e-09
413501	Cronobacter muytjensii		B	9.2	100	96.8	100	6e-64	9e-72	1e-13
431947	Porphyromonas gingivalis ATCC 33277		B	9.2	97.3	82.1	100	2.5e-48	9e-72	2e-09
479434	Sphaerobacter thermophilus DSM 20745		B	9.2	88.7	77.5	95.5	1e-19	2e-43	2e-09
259957	uncultured Chroococcidiopsis sp.		B	9.2	97.3	88.1	100	4e-65	9e-72	2e-24
1266845	Carnobacterium inhibens subsp. gilichinskyi		B	9.2	100	81.8	100	1e-70	9e-72	1e-19
1302334	Willowsia japonica		E	9.2	98.9	93.7	100	5.1e-40	1e-70	2e-10
94987	Hexanchus griseus		E	9.2	100	92.5	100	4.5e-35	9e-72	7e-09
27585	Chlamydoselachus anguineus	frill shark	E	9.2	100	92.5	100	4e-35	9e-72	7e-09
272942	Rhodobacter capsulatus SB 1003		B	9.1	97.8	84.2	100	4e-40	6e-58	5e-10
1798193	Erythrobacter sp. HL-111		B	9.1	86.4	81.7	100	4e-26	9e-72	9e-16
1156913	Amycolatopsis orientalis HCCB10007		B	9.1	95.8	78.3	97.3	9e-57	2e-64	5e-10
257758	Streptococcus pseudopneumoniae		B	9.1	100	91.9	100	3e-71	9e-72	1e-11
292913	Sphingopyxis sp. 113P3		B	9.1	91.1	80.7	100	3e-31	9e-67	3e-10
713030	Selenomonas sp. oral taxon 136		B	9.1	94.7	81.2	100	4e-45	2e-58	3e-22
1718	Corynebacterium glutamicum		B	9.1	100	77.2	100	5e-34	3e-71	1e-08
1125847	Rhizobium sp. NT-26		B	9.1	98	82.2	100	5e-46	9e-72	4e-11
1421430	Pseudomonas granadensis		B	9.1	100	86.7	100	1e-45	9e-72	2e-09
42254	Sorex araneus	European shrew	E	9.1	94.5	84.6	100	2e-21	1e-59	6e-09
578455	Thielavia terrestris NRRL 8126		E	9.1	94.8	82.6	100	4.5e-14	1e-46	2e-09
425011	Aspergillus niger CBS 513.88		E	9.1	94	79.5	100	1e-41	3e-71	3e-09
7792	Heterodontus francisci	horn shark	E	9.1	100	94.7	100	4e-35	9e-72	7e-09
1366050	Ralstonia pickettii DTP0602		B	9	100	79.8	100	4e-70	9e-72	2e-09
45243	Capnocytophaga haemolytica		B	9	98.9	80.3	100	1.5e-40	3e-66	6e-15
1349819	Aureimonas sp. AU20		B	9	84.2	79.6	89	2e-23	1e-41	1e-10
1882749	Opitutus sp. GAS368		B	9	83.9	81.8	95.9	4e-21	7e-48	3e-17
1118444	Pseudomonas sp. Cantas9		B	9	95.9	89.4	97.3	1e-40	2e-64	1e-30
296591	Polaromonas sp. JS666		B	9	100	81.6	100	9e-31	9e-72	4e-09
35703	Citrobacter amalonaticus		B	9	100	85.7	100	1e-50	9e-72	8e-11
47767	Agrotis segetum	turnip moth	E	9	88.7	88.2	92.2	1e-40	3e-42	2e-09
61015	Staphylococcus succinus		B	8.9	100	80.6	100	6e-69	9e-72	4e-11
909420	Neisseria meningitidis H44/76		B	8.9	100	81.5	100	2e-68	9e-72	2e-14
37166	Simulium sanctipauli		E	8.9	100	96.7	100	8e-20	3e-46	2e-10
700872	Geranomyia canadensis		E	8.9	100	94.2	100	6e-44	9e-72	8e-10
30538	Vicugna pacos	alpaca	E	8.9	100	84.8	100	3e-31	9e-72	2e-09
191610	Corynebacterium atypicum		B	8.8	92.1	78.2	100	3e-18	4e-30	2e-09
103796	Pseudomonas syringae pv. actinidiae		B	8.8	100	84.2	100	1e-45	9e-72	2e-09
317	Pseudomonas syringae		B	8.8	100	84.6	100	8.5e-62	9e-72	2e-09
438753	Azorhizobium caulinodans ORS 571		B	8.8	96.7	81.8	100	5e-34	9e-67	2e-09
60552	Burkholderia vietnamiensis		B	8.8	100	78.6	100	7e-68	9e-72	2e-10
332614	uncultured Pseudomonadales bacterium		B	8.8	100	94.6	100	1.5e-44	9e-72	1e-10
693216	Cronobacter turicensis z3032		B	8.8	100	93.2	100	7e-57	9e-72	2e-10
1289591	Rhodococcus erythropolis R138		B	8.8	100	82.2	100	4e-65	9e-72	6e-09
1855380	Pseudomonas sp. Z003-0.4C(8344-21)		B	8.8	100	85.3	100	1e-45	9e-72	2e-09
123899	Bordetella trematum		B	8.8	100	84.2	100	1e-65	9e-72	2e-09
1352	Enterococcus faecium		B	8.8	100	87.2	100	2e-69	9e-72	1e-10
60302	Aphyosemion ahli		E	8.8	100	95.7	100	5e-19	2e-38	7e-09
121719	Pannonibacter phragmitetus		B	8.7	100	81.8	100	4e-70	9e-72	6e-14
188932	Pedobacter cryoconitis		B	8.7	99.2	80.6	100	1.3e-57	9e-72	3e-17
1262470	Herbaspirillum hiltneri N3		B	8.7	100	77.7	100	1e-43	9e-72	4e-10
1028307	Klebsiella aerogenes KCTC 2190		B	8.7	100	81.6	100	6e-49	9e-72	2e-10
272623	Lactococcus lactis subsp. lactis Il1403		B	8.7	100	84.9	100	7e-68	9e-72	4e-14
817	Bacteroides fragilis		B	8.7	92.7	85.1	100	1e-43	9e-72	4e-18
283699	Pseudoalteromonas sp. Bsw20308		B	8.7	100	88.5	100	8e-38	9e-72	8e-14
266264	Cupriavidus metallidurans CH34		B	8.7	100	77.9	100	3e-71	9e-72	2e-12
1215089	Planococcus halocryophilus		B	8.7	100	82.8	100	1e-70	9e-72	6e-09
452662	Sphingobium japonicum UT26S		B	8.7	99.2	80.5	100	8e-46	9e-72	2e-12
42253	Nitrospira moscoviensis		B	8.7	94.6	85.7	100	4.8e-52	9e-72	6e-09
579112	Vibrio cholerae M66-2		B	8.7	100	95.5	100	1.4e-32	9e-72	4e-10
28526	Solanum pennellii		E	8.7	100	83	100	3e-56	9e-72	4e-11
1304859	Drepanura sp. 1 FZ-2013		E	8.7	94.1	89.4	100	1.7e-31	2e-68	5e-18
310752	Balaenoptera acutorostrata scammoni		E	8.7	100	79.3	100	8e-40	9e-72	2e-09
1717898	Aeromonas sp. mixed culture X14-21		B	8.6	100	95.8	100	6e-49	9e-72	5e-13
70255	Staphylococcus condimenti		B	8.6	100	80.8	100	2e-69	9e-72	1e-11
391735	Verminephrobacter eiseniae EF01-2		B	8.6	100	79.1	100	1.5e-34	9e-72	4e-11
41899	Burkholderia plantarii		B	8.6	100	81.1	100	3e-51	9e-72	2e-09
1229727	Thiobacimonas profunda		B	8.6	94.2	82.2	100	7e-29	9e-67	6e-12
94624	Bordetella petrii		B	8.6	99.7	80	100	1e-60	9e-72	2e-12
880633	Lactobacillus helveticus R0052		B	8.6	100	80.7	100	3.5e-59	9e-72	2e-10
1904640	Betaproteobacteria bacterium GR16-43		B	8.6	88.8	78.6	100	2.5e-20	9e-72	6e-09
666685	Rhodanobacter denitrificans		B	8.6	99.2	80.9	100	1e-40	9e-72	3e-12
344338	uncultured Firmicutes bacterium		B	8.6	100	89	100	4e-60	9e-72	2e-15
1104326	Enterobacter cloacae subsp. dissolvens SDM		B	8.6	100	90.6	100	2e-48	9e-72	2e-10
381754	Pseudomonas aeruginosa PA7		B	8.6	100	81.7	100	1e-44	9e-72	2e-09
521096	Tsukamurella paurometabola DSM 20162		B	8.6	99.3	78.6	100	1e-32	2e-69	5e-09
73337	Ceratotherium simum simum	southern white rhinoceros	E	8.6	100	81	100	6.5e-33	3e-71	6e-10
438502	Campodea augens		E	8.6	93.2	88.9	100	5.1e-41	4e-70	8e-20
1386087	Neisseria meningitidis LNP21362		B	8.5	100	81.5	100	9e-67	9e-72	2e-14
312707	Aeromonas sp. AE-51		B	8.5	100	85.5	100	3e-46	9e-72	2e-09
75588	Pseudomonas libanensis		B	8.5	100	84	100	3e-46	9e-72	2e-09
1307427	Fusobacterium nucleatum subsp. vincentii ChDC F8		B	8.5	99.3	89.9	100	1e-60	9e-72	2e-24
87883	Burkholderia multivorans		B	8.5	100	81.6	100	5e-69	9e-72	7e-10
888845	Minicystis rosea		B	8.5	83	79.8	91.3	3e-21	2e-49	6e-09
1630693	Gemmata sp. SH-PL17		B	8.5	90.2	80.5	98.5	3e-24	9e-57	1e-10
1185652	Sinorhizobium fredii USDA 257		B	8.5	86.9	79.8	98	1.5e-27	3e-66	3e-12
1391654	Labilithrix luteola		B	8.5	85.3	81.6	100	1e-15	2e-34	1e-10
208439	Amycolatopsis japonica		B	8.5	95.8	82.3	98.4	4e-55	2e-64	5e-10
611301	Xanthomonas citri subsp. citri		B	8.5	100	85.3	100	6e-49	9e-72	9e-13
1234679	Carnobacterium maltaromaticum LMA28		B	8.5	100	84.9	100	1.5e-50	9e-72	2e-23
93934	Coturnix japonica	Japanese quail	E	8.5	98.1	84.9	100	4e-13	2e-36	5e-09
504474	Corynebacterium urealyticum DSM 7109		B	8.4	97.8	81	100	2e-46	9e-72	8e-13
887327	Kingella kingae ATCC 23330		B	8.4	99.3	86.2	100	9e-67	9e-72	3e-24
1701325	uncultured bacterium 5G12		B	8.4	91.8	87.4	100	1e-34	3e-71	8e-18
1182568	Deinococcus puniceus		B	8.4	88.4	83	96.7	1e-21	2e-63	4e-10
1862950	Rhizobiales bacterium NRL2		B	8.4	97.5	80.3	100	6.5e-29	9e-67	2e-10
1211025	Enterobacter cloacae subsp. cloacae ENHKU01		B	8.4	100	91	100	6e-49	9e-72	2e-10
1118963	Arthrobacter sp. Rue61a		B	8.4	98.7	83.5	100	4e-31	9e-72	2e-13
1028800	Neorhizobium galegae bv. orientalis str. HAMBI 540		B	8.4	93.2	81	100	1e-25	1e-65	6e-09
1207075	Pseudomonas sp. UW4		B	8.4	100	84.1	100	1e-45	9e-72	2e-09
4113	Solanum tuberosum	potatoes	E	8.4	100	85.7	100	2e-47	9e-72	6e-23
1304846	Entomobrya sp. 2 FZ-2013		E	8.4	100	90.7	100	5.1e-37	9e-72	2e-10
1267766	Altererythrobacter atlanticus		B	8.3	97.3	78.8	100	6e-34	9e-72	4e-15
365044	Polaromonas naphthalenivorans CJ2		B	8.3	100	81.6	100	3e-31	9e-72	9e-17
1811251	Aeromonas sp. ALBL_176		B	8.3	100	85.5	100	2e-44	9e-72	2e-09
47882	Pseudomonas straminea		B	8.3	100	91.8	100	4e-55	9e-72	2e-16
312708	Aeromonas sp. AN-24		B	8.3	100	85.5	100	3e-45	9e-72	2e-09
702113	Novosphingobium sp. PP1Y		B	8.3	99.5	81	100	1.5e-52	9e-72	3e-22
439334	Mycobacterium avium subsp. hominissuis		B	8.3	92.1	81	100	6.5e-31	9e-72	3e-09
197701	Aeromonas veronii bv. veronii		B	8.3	100	85.5	100	2e-44	9e-72	2e-09
312712	Aeromonas sp. 1m		B	8.3	100	85.5	100	4e-45	9e-72	2e-09
717960	Faecalitalea cylindroides T2-87		B	8.3	95.5	83	100	4e-49	2e-69	5e-20
1328314	Azotobacter chroococcum NCIMB 8003		B	8.3	100	83	100	7e-38	9e-72	6e-09
165437	uncultured Comamonadaceae bacterium		B	8.2	100	95.4	100	3e-71	9e-72	6e-09
292415	Thiobacillus denitrificans ATCC 25259		B	8.2	94.7	79.7	100	2e-30	9e-72	1e-10
942513	Neisseria meningitidis WUE 2594		B	8.2	99.3	81.5	100	1e-65	9e-72	2e-09
935546	Mesorhizobium loti NZP2037		B	8.2	94.3	80.9	100	1.6e-27	1e-55	6e-09
76758	Pseudomonas orientalis		B	8.2	100	84.5	100	1e-45	9e-72	2e-09
128780	Stenotrophomonas acidaminiphila		B	8.2	100	81.7	100	5.2e-45	9e-72	5e-09
611	Salmonella enterica subsp. enterica serovar Heidelberg		B	8.2	100	81.7	100	2e-43	9e-72	6e-10
1612552	Actinoalloteichus sp. ADI127-7		B	8.2	90.6	77.5	100	1e-20	7e-63	2e-09
748247	Azoarcus sp. KH32C		B	8.2	84.9	79.6	97.1	2e-19	2e-38	6e-09
331117	Aspergillus fischeri NRRL 181		E	8.2	93	78.3	99	1e-41	4e-65	1e-16
112266	Anopheles fluviatilis T		E	8.2	100	94.6	100	4e-35	1e-65	2e-09
7168	Anopheles dirus		E	8.2	100	94.6	100	1e-35	9e-72	2e-09
1494608	Arthrobacter sp. PAMC 25486		B	8.1	98.8	77.7	100	7e-42	3e-71	2e-09
262324	Lysobacter gummosus		B	8.1	100	85	100	2e-38	9e-72	1e-12
408	Methylobacterium extorquens		B	8.1	100	84.2	100	2e-57	9e-72	5e-21
407020	Sphingobium sp. MI1205		B	8.1	100	79.3	100	9e-67	9e-72	2e-09
93950	Anopheles minimus A		E	8.1	100	94.6	100	3e-37	1e-65	6e-09
4522	Lolium perenne	perennial ryegrass	E	8.1	100	84.7	100	3.5e-53	9e-72	1e-16
308735	Mansonia uniformis		E	8.1	100	93.3	100	5.5e-25	4e-70	2e-09
1655020	Propionibacterium phage SKKY		V	8.1	97.8	88.2	100	4.9e-62	3e-71	4e-21
469604	Fusobacterium nucleatum subsp. vincentii 3_1_36A2		B	8	99.3	89.9	100	5.5e-61	9e-72	2e-16
604162	Neisseria meningitidis 8013		B	8	99.3	81.5	100	3e-66	9e-72	3e-17
1458425	Comamonadaceae bacterium A1		B	8	99.6	83.5	100	5.2e-30	9e-72	8e-09
956149	Cronobacter sakazakii SP291		B	8	100	81.5	100	3e-56	9e-72	2e-10
888727	Eubacterium sulci ATCC 35585		B	8	97.9	88.5	99.3	4e-44	4e-65	1e-18
652445	Aeromonas sp. YS3		B	8	97.5	90.3	98.7	2.5e-43	7e-68	1e-11
290208	Aeromonas hydrophila subsp. decolorationis		B	8	100	100	100	2e-40	3e-66	3e-20
271420	Pseudomonas xanthomarina		B	8	100	82.8	100	7e-43	9e-72	2e-09
436717	Acinetobacter oleivorans DR1		B	8	100	80.1	100	7e-53	9e-72	3e-13
286134	uncultured Shigella sp.		B	8	100	89.7	100	2e-23	9e-72	8e-11
36809	Mycobacterium abscessus		B	8	100	82.3	100	3e-34	3e-71	2e-09
1881017	Pseudomonas sp. 7SR1		B	8	100	86.7	100	5e-44	9e-72	2e-09
1131442	Mycobacterium marinum E11		B	8	89.9	78.3	100	5.5e-34	1e-59	1e-10
191464	uncultured Delftia sp.		B	8	100	85.1	100	3e-71	9e-72	2e-14
199201	Pseudomonas syringae pv. lapsa		B	8	100	85.1	100	1e-44	9e-72	2e-09
7962	Cyprinus carpio	mirror carp	E	8	100	84	100	3e-19	9e-72	1e-08
5518	Fusarium graminearum		E	8	100	91.2	100	1e-54	9e-72	5e-26
7220	Drosophila erecta		E	8	95.8	79.9	100	2e-15	4e-50	6e-09
578459	Rhodotorula graminis WP1		E	8	92.7	82.6	100	1.1e-44	4e-60	2e-13
3562	Spinacia oleracea	spinach	E	8	100	92.1	100	1e-70	9e-72	1e-35
264198	Ralstonia eutropha JMP134		B	7.9	100	79.5	100	4e-70	9e-72	8e-13
1852374	Ezakiella massiliensis		B	7.9	98	94	100	4e-62	3e-71	1e-26
821	Bacteroides vulgatus		B	7.9	100	82.1	100	2e-43	9e-72	3e-12
935296	Klebsiella aerogenes EA1509E		B	7.9	100	85	100	6e-49	9e-72	2e-10
246798	uncultured Erwinia sp.		B	7.9	100	95.2	100	3e-66	9e-72	8e-11
195046	uncultured Vibrionaceae bacterium		B	7.9	100	95.7	100	6.5e-36	1e-65	1e-11
1437824	Castellaniella defragrans 65Phen		B	7.9	87.1	80.4	96	5e-25	9e-62	5e-09
1273687	Mycobacterium sp. VKM Ac-1817D		B	7.9	88.5	79.4	100	5e-30	9e-72	2e-09
1147786	Pseudomonas mandelii JR-1		B	7.9	100	81.5	100	4e-45	9e-72	2e-09
94835	Gavialis gangeticus	true gharial	E	7.9	81.3	78.5	100	1e-15	4e-70	5e-10
1653475	Aspergillus petersonii		E	7.9	100	98.8	100	1e-70	9e-72	6e-20
290340	Paenarthrobacter aurescens TC1		B	7.8	99.2	82	100	8.5e-42	9e-72	5e-10
1229756	Leuconostoc gelidum JB7		B	7.8	100	94.6	100	4e-70	9e-72	1e-22
1811243	Aeromonas sp. ALBL_160		B	7.8	100	85.5	100	4e-45	9e-72	2e-09
1407071	Acinetobacter sp. TGL-Y2		B	7.8	100	82	100	2e-41	9e-72	6e-14
518	Bordetella bronchiseptica		B	7.8	100	79.5	100	7e-68	9e-72	2e-09
1715860	Staphylococcus sp. AntiMn-1		B	7.8	100	81.7	100	3e-62	9e-72	1e-11
1806905	Arthrobacter sp. ZXY-2		B	7.8	99.2	79.8	100	4e-31	9e-72	2e-09
85643	Thauera sp. MZ1T		B	7.8	96.4	85.6	100	1e-34	9e-72	2e-09
1415166	Nocardia nova SH22a		B	7.8	100	82.3	100	3e-26	2e-69	5e-10
384	Rhizobium leguminosarum		B	7.8	98	81	100	4e-45	9e-72	3e-17
1678678	Burkholderia sp. HB1		B	7.8	100	83.3	100	1e-35	9e-72	4e-09
138537	Anopheles crawfordi		E	7.8	100	94.6	100	8e-33	1e-65	2e-09
771870	Sordaria macrospora k-hell		E	7.8	99.3	80	100	4e-50	9e-72	1e-11
6500	Aplysia californica	California sea hare	E	7.8	91.9	87	98	5e-14	3e-36	2e-09
1165892	Leuconostoc gelidum subsp. gasicomitatum KG16-1		B	7.7	100	94.6	100	3.5e-58	9e-72	1e-22
878220	Chryseobacterium sp. StRB126		B	7.7	97.3	78.5	100	1e-44	4e-70	2e-14
712962	cyanobacterium oral taxon E55		B	7.7	100	97.4	100	2e-63	9e-72	1e-21
290338	Citrobacter koseri ATCC BAA-895		B	7.7	100	90.4	100	5.2e-49	9e-72	6e-09
329129	Aeromonas sp. A1-Manipal		B	7.7	100	85.5	100	3e-45	9e-72	6e-10
686597	Martelella sp. AD-3		B	7.7	98	78.6	100	1e-29	3e-71	4e-16
143813	Pseudomonas sp. LAB-08		B	7.7	100	81.6	100	1e-45	9e-72	3e-09
7461	Apis cerana	oriental honeybee	E	7.7	86.7	85.7	100	4e-21	5e-30	3e-16
1842540	Methyloversatilis sp. RAC08		B	7.6	89.8	82.7	100	4e-26	3e-71	1e-10
1290	Staphylococcus hominis		B	7.6	100	88.5	100	9e-72	9e-72	2e-17
1324352	Chryseobacterium gallinarum		B	7.6	98.3	83.7	100	1e-44	9e-72	3e-17
1191061	Klebsiella michiganensis E718		B	7.6	100	81.1	100	8e-47	9e-72	8e-11
96345	Flavobacterium psychrophilum		B	7.6	100	82.2	100	2e-43	3e-57	1e-15
1379159	Dyella jiangningensis		B	7.6	100	77.8	100	1e-30	9e-72	6e-09
1031710	Oligotropha carboxidovorans OM4		B	7.6	91.4	81.6	100	7e-33	9e-72	9e-12
46679	Pseudomonas mucidolens		B	7.6	100	78.4	100	1e-45	9e-72	2e-09
41960	Aspergillus caesiellus		E	7.6	100	97.4	100	3e-55	9e-72	7e-23
52163	Triticum monococcum subsp. aegilopoides	wild einkorn	E	7.6	98.7	89.6	100	2.1e-65	9e-72	2e-23
122586	Neisseria meningitidis MC58		B	7.5	100	84.2	100	2e-68	9e-72	2e-14
106370	Frankia casuarinae		B	7.5	95.8	81.9	100	2e-22	9e-57	1e-10
361183	Altererythrobacter epoxidivorans		B	7.5	89.5	81.2	100	2e-34	9e-72	6e-09
290339	Cronobacter sakazakii ATCC BAA-894		B	7.5	100	87.1	100	4e-55	9e-72	2e-10
1721091	Chryseobacterium sp. IHB B 17019		B	7.5	98.3	78.9	100	2e-49	9e-72	2e-13
1811244	Aeromonas sp. ALBL_161		B	7.5	100	85.5	100	2e-44	9e-72	2e-09
396024	Aspergillus ruber		E	7.5	100	94.7	100	2e-43	1e-70	5e-20
1288507	Symphylella vulgaris		E	7.5	83.3	78.4	84.4	3e-15	3e-27	6e-09
1655022	Propionibacterium phage Stormborn		V	7.5	97.9	91	100	2e-58	9e-72	1e-44
283734	Staphylococcus pseudintermedius		B	7.4	100	83.5	100	4e-70	9e-72	2e-13
323098	Nitrobacter winogradskyi Nb-255		B	7.4	98.6	85.4	100	1.5e-41	9e-72	4e-12
465721	Steroidobacter denitrificans		B	7.4	99	79.8	100	1e-31	2e-69	1e-11
1811239	Aeromonas sp. ALBL_154		B	7.4	100	85.5	100	7e-45	9e-72	2e-09
1033837	Lactobacillus kefiranofaciens ZW3		B	7.4	100	83	100	1e-43	9e-72	1e-16
871585	Acinetobacter pittii PHEA-2		B	7.4	100	80.7	100	2e-57	9e-72	3e-13
679318	Rhodococcus sp. WMMA185		B	7.4	100	77.8	100	2.5e-34	9e-72	5e-09
1159491	Cronobacter malonaticus LMG 23826		B	7.4	100	88.1	100	7e-53	9e-72	2e-10
1578165	Mycobacterium saopaulense		B	7.4	100	81	100	4e-30	9e-72	2e-09
169669	Pseudomonas extremorientalis		B	7.4	100	86.7	100	4e-45	9e-72	2e-09
29471	Pectobacterium atrosepticum		B	7.4	100	90.3	100	7e-48	9e-72	1e-11
162156	uncultured Bacteroides sp.		B	7.4	100	82.7	100	9e-72	9e-72	4e-17
3716	Brassica oleracea var. capitata	cabbage	E	7.4	100	98.5	100	6e-58	9e-72	6e-24
4682	Allium sativum	garlic	E	7.4	100	81.4	100	2.1e-65	9e-72	1e-09
9825	Sus scrofa domesticus	domestic pig	E	7.4	100	90.1	100	2e-36	8e-57	3e-12
485918	Chitinophaga pinensis DSM 2588		B	7.3	94.5	84.5	98.7	4e-39	7e-68	6e-09
1076934	Streptococcus lutetiensis 033		B	7.3	100	81.9	100	3e-71	9e-72	7e-19
655307	Neisseria sp. KEM232		B	7.3	100	88	100	6e-59	9e-72	4e-17
1110502	Tistrella mobilis KA081020-065		B	7.3	88.9	82.7	93.3	4e-40	3e-47	3e-12
469607	Fusobacterium nucleatum subsp. animalis 4_8		B	7.3	100	82.7	100	6e-58	9e-72	2e-13
1811249	Aeromonas sp. ALBL_172		B	7.3	100	85.5	100	6e-44	9e-72	2e-09
745776	Deinococcus gobiensis I-0		B	7.3	98.7	82.9	100	2e-39	9e-72	4e-11
1408189	Corynebacterium lactis RW2-5		B	7.3	99.3	80.6	100	5e-34	2e-69	6e-09
7175	Culex pipiens	northern house mosquito	E	7.3	100	90.5	100	9e-18	9e-57	1e-08
30608	Microcebus murinus	grey mouse lemur	E	7.3	100	80.5	100	5.5e-35	9e-72	5e-10
57987	Mitsukurina owstoni	goblin shark	E	7.3	100	94.7	100	3e-36	9e-72	7e-09
1588064	Salina sp. BXW-2014		E	7.3	100	84.1	100	1e-41	9e-72	9e-12
291302	Miniopterus natalensis		E	7.3	100	82.2	100	5e-31	3e-71	1e-11
935590	Neisseria meningitidis M0579		B	7.2	100	81.5	100	9e-67	9e-72	2e-09
1148509	Pseudomonas prosekii		B	7.2	100	79.6	100	1e-45	9e-72	6e-09
1211	uncultured cyanobacterium		B	7.2	100	88.7	100	4e-70	9e-72	4e-10
28095	Burkholderia gladioli		B	7.2	100	79.2	100	5e-69	9e-72	2e-10
633415	Aeromonas sanarellii		B	7.2	100	86.5	100	3e-51	9e-72	1e-09
208962	Escherichia albertii		B	7.2	100	81.2	100	7e-53	9e-72	4e-11
1752	Propionibacterium freudenreichii subsp. shermanii		B	7.2	98.7	79.3	100	6e-34	2e-69	2e-09
1659194	Pseudomonas sp. GR 6-02		B	7.2	100	82.5	100	4e-45	9e-72	2e-09
1294273	Roseibacterium elongatum DSM 19469		B	7.2	89.5	83.3	93	3e-26	2e-48	1e-11
999809	Sporisorium reilianum SRZ2		E	7.2	96.5	81	100	8e-23	9e-72	9e-16
597456	Habropoda laboriosa		E	7.2	88.8	77	97.6	3e-12	6e-21	6e-09
4513	Hordeum vulgare	barley	E	7.2	97.3	86	100	2e-41	6e-64	2e-11
1147043	Staphylococcus phage StB20		V	7.2	97.6	92	100	2.5e-59	2e-68	8e-46
1882831	Verrucomicrobiaceae bacterium GAS474		B	7.1	92.5	82.9	95.6	3e-16	2e-19	1e-09
1300342	Dokdonella koreensis DS-123		B	7.1	100	80.6	100	4e-28	9e-72	2e-09
1646498	Acinetobacter sp. TTH0-4		B	7.1	100	93.2	100	7e-53	9e-72	6e-14
120965	uncultured planctomycete		B	7.1	100	93.4	100	2e-59	1e-70	2e-10
246200	Ruegeria pomeroyi DSS-3		B	7.1	98.7	78.6	100	3.5e-33	9e-67	3e-10
1333848	Citrobacter freundii CFNIH1		B	7.1	100	90.1	100	6e-44	9e-72	8e-11
1770	Mycobacterium avium subsp. paratuberculosis		B	7.1	91.3	81	100	1e-30	3e-71	3e-09
1500687	Pseudomonas sp. St29		B	7.1	100	79	100	5e-44	9e-72	2e-09
338969	Rhodoferax ferrireducens T118		B	7.1	100	83.7	100	2e-49	9e-72	8e-09
1306519	Flavobacterium sp. PK15		B	7.1	100	81.7	100	4e-45	1e-49	6e-14
150396	Pseudomonas sp. MT-1		B	7.1	100	82.8	100	5e-44	9e-72	2e-09
1045855	Pseudoxanthomonas spadix BD-a59		B	7.1	100	80.6	100	3e-54	9e-72	9e-12
667019	Curvibacter putative symbiont of Hydra magnipapillata		B	7	100	82.2	100	5e-64	9e-72	8e-15
557863	Aeromonas sp. enrichment culture clone Guo5		B	7	100	97.5	100	7e-53	9e-72	2e-24
572479	Halanaerobium praevalens DSM 2228		B	7	87.5	87.5	91.1	1e-20	1e-20	2e-13
159087	Dechloromonas aromatica RCB		B	7	85.7	80.6	87.8	3e-27	2e-34	2e-13
1097667	Patulibacter medicamentivorans		B	7	95.8	92.7	99	3e-46	2e-64	2e-34
710995	uncultured Verrucomicrobiales bacterium HF0010_05E02		B	7	89	86	92.8	2e-19	5e-20	8e-18
1214076	Streptomyces sp. WAC1438		B	7	92	88.5	95.9	7e-48	2e-58	3e-41
76885	Pseudomonas sp. K-62		B	7	89.7	80.3	93.7	9e-24	7e-53	2e-13
633147	Olsenella uli DSM 7084		B	7	99.1	78.5	100	3e-67	9e-72	1e-09
1118439	Pseudomonas sp. Cantas10		B	7	96.3	93.8	100	2e-57	4e-65	3e-41
54	Nannocystis exedens		B	7	98.5	91.3	100	1e-44	9e-72	1e-29
629741	Kingella oralis ATCC 51147		B	7	87.4	86.7	90.8	2e-38	4e-40	4e-35
725	Haemophilus influenzae biotype aegyptius		B	7	98.9	93.2	100	1.5e-56	9e-72	5e-37
1853130	Pseudomonas sp. A3(2016)		B	7	100	86.7	100	4e-45	9e-72	2e-09
285	Comamonas testosteroni		B	7	100	94.6	100	3e-71	9e-72	6e-09
324831	Lactobacillus gasseri ATCC 33323 = JCM 1131		B	7	99.3	76.7	100	2e-47	4e-70	1e-09
411798	Vollenhovia emeryi		E	7	84.6	80.4	100	3e-17	1e-35	6e-09
9627	Vulpes vulpes	silver fox	E	7	100	92.6	100	4.5e-37	9e-72	6e-10
4550	Secale cereale	rye	E	7	100	88.7	100	4.5e-56	9e-72	5e-16
38654	Alligator sinensis	Chinese alligator	E	7	98.3	78.5	100	1e-16	5e-35	7e-09
7202	Psychoda cinerea		E	7	97.5	91.3	100	2e-47	3e-66	2e-36
3075	Auxenochlorella protothecoides		E	7	95.5	84.3	95.6	1e-09	1e-11	6e-09
6339	Heligmosomoides polygyrus		E	7	88.1	85.9	91.1	5e-10	8e-18	6e-09
1182542	Capronia epimyces CBS 606.96		E	7	81.9	79.7	86.1	1e-11	1e-30	7e-11
263989	Mikiola fagi		E	7	93.7	92.7	94.1	4e-55	9e-57	8e-47
9365	Erinaceus europaeus	western European hedgehog	E	7	100	87.1	100	3e-46	9e-72	2e-09
10690	Haemophilus phage HP1		V	7	95.1	89.4	96.7	4e-45	2e-63	7e-23
34034	uncultured delta proteobacterium		B	6.9	100	91.5	100	2e-18	9e-72	6e-09
695562	Lactobacillus amylovorus GRL1118		B	6.9	100	92.7	100	3e-47	9e-72	2e-10
1333850	Enterobacter cloacae ECNIH2		B	6.9	100	86.3	100	9e-42	9e-72	3e-10
1697053	Oblitimonas alkaliphila		B	6.9	100	83.3	100	8e-42	9e-72	4e-12
718254	Enterobacter cloacae subsp. cloacae NCTC 9394		B	6.9	100	86.3	100	3e-47	9e-72	3e-10
95300	Pseudomonas vancouverensis		B	6.9	100	79.3	100	9e-47	9e-72	4e-09
1764	Mycobacterium avium		B	6.9	100	81	100	1e-59	3e-71	3e-09
310404	Aeromonas sp. ABJ		B	6.9	100	85.5	100	4e-45	9e-72	2e-09
52	Chondromyces crocatus		B	6.9	97.4	79.1	100	4e-27	6e-54	2e-09
1214102	Mycobacterium fortuitum subsp. fortuitum DSM 46621 = ATCC 6841		B	6.9	88	79.4	100	8e-29	9e-72	2e-09
1281	Staphylococcus carnosus		B	6.9	100	85.9	100	2e-69	9e-72	1e-09
575540	Isosphaera pallida ATCC 43644		B	6.9	93.3	85.6	100	1e-40	2e-44	4e-11
312717	Aeromonas sp. 17m		B	6.9	100	85.5	100	2e-44	9e-72	2e-09
246787	Bacteroides cellulosilyticus		B	6.9	93.6	81.3	100	3e-36	2e-43	4e-09
269800	Thermobifida fusca YX		B	6.9	99.3	80.9	100	2e-28	3e-61	2e-09
584	Proteus mirabilis		B	6.8	100	90.6	100	6e-49	9e-72	1e-09
312718	Aeromonas sp. 19m		B	6.8	100	85.5	100	4e-45	9e-72	2e-09
115647	Streptomyces ansochromogenes		B	6.8	87.5	79	98.9	1.5e-27	7e-42	5e-10
1226968	Azospirillum humicireducens		B	6.8	88.4	83.5	97.8	5e-25	7e-43	1e-10
1503054	Burkholderia stagnalis		B	6.8	100	80.8	100	5e-69	9e-72	2e-10
445710	Dyella thiooxydans		B	6.8	100	81	100	3e-32	9e-72	2e-13
888807	Streptococcus sanguinis SK1 = NCTC 7863		B	6.8	100	94	100	3e-71	9e-72	4e-18
1792508	Yangia sp. CCB-MM3		B	6.8	91.2	81.6	100	7e-29	2e-48	4e-09
1069533	Streptococcus infantarius subsp. infantarius CJ18		B	6.8	100	87.4	100	3e-71	9e-72	7e-19
511145	Escherichia coli str. K-12 substr. MG1655		B	6.8	100	94.7	100	2e-58	9e-72	6e-10
47883	Pseudomonas synxantha		B	6.8	100	86.7	100	3e-46	9e-72	2e-09
935591	Neisseria meningitidis M01-240149		B	6.8	100	81.5	100	9e-67	9e-72	3e-17
2711	Citrus sinensis	sweet orange	E	6.8	100	85.5	100	3e-67	9e-72	4e-22
1427366	Dickeya zeae EC1		B	6.7	100	86.8	100	7e-48	9e-72	1e-11
463014	Bordetella flabilis		B	6.7	100	77.6	100	7e-68	9e-72	6e-09
69393	Pantoea sp.		B	6.7	100	97.2	100	4e-70	9e-72	1e-13
1042878	Cupriavidus necator N-1		B	6.7	100	77.9	100	1e-70	9e-72	2e-13
83262	Mycobacterium immunogenum		B	6.7	100	79.4	100	5e-34	9e-72	2e-09
1304873	Pasteurella multocida subsp. multocida OH4807		B	6.7	100	81.6	100	2e-58	9e-72	3e-09
935589	Neisseria meningitidis NZ-05/33		B	6.7	100	81.5	100	9e-67	9e-72	3e-17
497725	Kosakonia oryzae		B	6.7	100	80.3	100	1e-44	9e-72	7e-09
1074919	Staphylococcus aureus subsp. aureus ST228		B	6.7	100	82.2	100	2e-69	9e-72	1e-11
241244	Rummeliibacillus stabekisii		B	6.7	100	85	100	3e-66	9e-72	9e-21
28588	Zeugodacus cucurbitae	melon fruit fly	E	6.7	92.7	86.5	100	5.4e-17	2e-37	1e-11
7741	Branchiostoma belcheri	Belcher's lancelet	E	6.7	97.6	88.4	100	8e-18	3e-42	2e-09
85681	Citrus clementina		E	6.7	100	85.5	100	2.5e-70	9e-72	2e-22
3714	Brassica oleracea var. alboglabra	Chinese kale	E	6.7	97.1	91	100	1e-54	3e-71	2e-15
9361	Dasypus novemcinctus	nine-banded armadillo	E	6.7	100	82.1	100	3e-47	9e-72	5e-09
640512	Burkholderia sp. CCGE1003		B	6.6	100	81.4	100	5e-69	3e-71	2e-10
239730	uncultured Actinomycetales bacterium		B	6.6	100	82.7	100	1e-65	9e-72	5e-17
329131	Aeromonas sp. RK 70363		B	6.6	100	85.5	100	1e-45	9e-72	2e-09
1279013	Acinetobacter baumannii PR07		B	6.6	100	78	100	7e-53	9e-72	3e-12
204042	Dickeya zeae		B	6.6	99.2	93.4	100	3e-61	9e-72	1e-16
205922	Pseudomonas fluorescens Pf0-1		B	6.6	100	86.7	100	1e-45	9e-72	2e-09
573413	Sediminispirochaeta smaragdinae DSM 11293		B	6.6	90.1	87.5	95.1	6e-38	3e-47	2e-23
419610	Methylobacterium extorquens PA1		B	6.6	99.1	81.3	100	1.5e-39	3e-71	2e-19
1411903	Xuhuaishuia manganoxidans		B	6.6	89.4	82.3	91.2	5e-27	2e-48	2e-13
684738	Lactococcus lactis subsp. lactis KF147		B	6.6	100	84.9	100	5.2e-60	9e-72	1e-09
862971	Streptococcus anginosus C238		B	6.6	100	93.4	100	1e-70	9e-72	7e-18
1500686	Pseudomonas sp. Os17		B	6.6	100	81.6	100	6e-44	9e-72	2e-09
636	Edwardsiella tarda		B	6.6	100	75.5	100	1e-40	9e-72	2e-09
1697043	Bordetella sp. H567		B	6.6	100	82	100	4e-70	9e-72	1e-10
996307	Neisseria meningitidis alpha522		B	6.6	98.7	79.6	100	9e-62	9e-72	4e-09
408188	Triticum monococcum subsp. monococcum		E	6.6	98.5	91.1	100	2e-58	9e-72	2e-33
931089	Corynebacterium deserti GIMN1.010		B	6.5	99.3	81.1	100	5e-34	2e-69	4e-18
312710	Aeromonas sp. AN-46		B	6.5	100	85.5	100	1e-44	9e-72	2e-09
988812	Marinovum algicola DG 898		B	6.5	90	82	100	7e-29	9e-67	5e-15
1811245	Aeromonas sp. ALBL_165		B	6.5	100	85.5	100	4e-45	9e-72	6e-10
1773	Mycobacterium tuberculosis		B	6.5	100	79	100	8e-40	9e-72	2e-09
747	Pasteurella multocida		B	6.5	100	81.4	100	6e-44	9e-72	3e-13
502682	Erythrobacter gangjinensis		B	6.5	86.1	80.4	100	2e-28	1e-70	2e-09
717962	Coprococcus catus GD/7		B	6.5	95.3	91.7	100	1.1e-58	9e-67	6e-13
1136179	Rhodococcus erythropolis CCM2595		B	6.5	100	82.2	100	4e-65	9e-72	6e-09
1496	Clostridioides difficile		B	6.5	100	84.1	100	5e-45	9e-72	1e-19
1546598	Aeromonadaceae bacterium 129C		B	6.5	100	90.1	100	7e-53	9e-72	3e-12
8030	Salmo salar	Atlantic salmon	E	6.5	100	89.1	100	7.5e-22	9e-72	1e-09
1596776	Diptera sp. NZAC 03010675		E	6.5	90.1	85.9	93.9	6e-44	4e-55	4e-29
7955	Danio rerio	zebrafish	E	6.5	100	92.2	100	4e-19	9e-72	7e-09
1732064	Staphylococcus phage StB20-like		V	6.5	96.4	86.1	100	1.2e-36	4e-60	2e-31
349101	Rhodobacter sphaeroides ATCC 17029		B	6.4	89	81.5	94.9	5e-26	7e-48	2e-12
1811242	Aeromonas sp. ALBL_159		B	6.4	100	85.5	100	1e-44	9e-72	2e-09
1389489	Leifsonia xyli subsp. cynodontis DSM 46306		B	6.4	91.7	81.3	100	4e-38	9e-72	6e-09
78398	Pectobacterium carotovorum subsp. odoriferum		B	6.4	100	85.2	100	3e-40	9e-72	1e-11
1045856	Enterobacter cloacae EcWSU1		B	6.4	100	89.8	100	1e-50	9e-72	2e-10
1088721	Novosphingobium pentaromativorans US6-1		B	6.4	99.1	79.4	100	8e-46	9e-72	3e-12
690566	Sphingobium chlorophenolicum L-1		B	6.4	99.2	81.6	100	8e-46	9e-72	5e-10
391037	Salinispora arenicola CNS-205		B	6.4	92.6	81.2	100	1e-20	1e-51	7e-13
28377	Anolis carolinensis	green anole	E	6.4	100	89.7	100	2e-25	9e-72	1e-08
126429	Hesperelaea palmeri		E	6.4	100	81.9	100	4e-65	9e-72	2e-17
45617	Human endogenous retrovirus K		V	6.4	100	99.3	100	3e-71	9e-72	2e-47
881952	Staphylococcus saprophyticus subsp. saprophyticus MS1146		B	6.3	100	96	100	9e-62	9e-72	1e-25
985079	Burkholderia multivorans ATCC BAA-247		B	6.3	100	80.9	100	5e-69	9e-72	4e-09
60520	Lactobacillus paraplantarum		B	6.3	100	83.2	100	8e-47	9e-72	3e-22
1546608	Aeromonadaceae bacterium 71Q		B	6.3	100	95	100	5e-29	2e-49	5e-13
292459	Symbiobacterium thermophilum IAM 14863		B	6.3	84.3	78	96	1e-21	2e-38	1e-10
379066	Gemmatimonas aurantiaca T-27		B	6.3	94.7	84.3	98.2	4e-40	2e-63	2e-17
762550	Leuconostoc gelidum subsp. gasicomitatum LMG 18811		B	6.3	100	94.6	100	3e-71	9e-72	1e-22
1811238	Aeromonas sp. ALBL_153		B	6.3	100	85.5	100	1e-45	9e-72	2e-09
348824	Rhizobium favelukesii		B	6.3	99.3	78.7	100	1e-65	9e-72	5e-10
607712	Neisseria shayeganii		B	6.3	100	88	100	6e-67	9e-72	4e-17
1663591	Magnetospirillum sp. XM-1		B	6.3	90.9	78.7	94.9	1.5e-29	1e-46	4e-11
46677	Pseudomonas agarici		B	6.3	100	82.2	100	1e-40	9e-72	2e-09
190304	Fusobacterium nucleatum subsp. nucleatum ATCC 25586		B	6.3	99.3	84.6	100	2e-69	9e-72	5e-19
1315528	bacterium 28S422		B	6.3	100	95.1	100	2e-53	9e-72	4e-19
595500	Burkholderia glumae PG1		B	6.3	100	81.1	100	3e-51	9e-72	2e-09
672	Vibrio vulnificus		B	6.3	100	91.8	100	8e-33	9e-72	4e-10
1811246	Aeromonas sp. ALBL_166		B	6.3	100	85.5	100	4e-45	9e-72	6e-10
1338630	Cladosporium allicinum		E	6.3	100	98.6	100	7e-68	9e-72	1e-31
29918	Cladosporium herbarum		E	6.3	100	97.1	100	1e-64	9e-72	7e-23
90890	Aeromonas sp. Au		B	6.2	100	98.9	100	1e-35	3e-52	3e-26
364197	Pseudomonas pohangensis		B	6.2	100	78.5	100	3e-46	9e-72	2e-09
413502	Cronobacter turicensis		B	6.2	100	96.6	100	2e-64	9e-72	5e-11
1811240	Aeromonas sp. ALBL_155		B	6.2	100	85.5	100	1e-44	9e-72	2e-09
1121353	Corynebacterium callunae DSM 20147		B	6.2	100	82	100	4e-65	9e-72	1e-10
1423	Bacillus subtilis		B	6.2	100	95.8	100	5e-53	9e-72	8e-14
1956	Streptomyces diastaticus		B	6.2	100	88.2	100	3e-71	9e-72	4e-16
1284	Staphylococcus hyicus		B	6.2	100	81.9	100	6e-69	9e-72	2e-10
93221	Pandoraea pulmonicola		B	6.2	100	79.7	100	2e-69	9e-72	6e-09
1332080	Sphingobium baderi		B	6.2	100	81.7	100	9e-67	9e-72	2e-09
566	Escherichia vulneris		B	6.2	100	95.6	100	1e-60	9e-72	7e-16
754035	Mesorhizobium australicum WSM2073		B	6.2	99	80.1	100	7e-33	4e-54	7e-15
1811247	Aeromonas sp. ALBL_169		B	6.2	100	88.1	100	2e-43	9e-72	1e-09
1063	Rhodobacter sphaeroides		B	6.2	91	81.6	100	5e-26	9e-72	2e-13
630	Yersinia enterocolitica		B	6.2	100	87.1	100	5e-44	9e-72	4e-11
243230	Deinococcus radiodurans R1		B	6.2	93.3	84.2	100	7e-38	2e-54	6e-14
644801	Pseudomonas stutzeri RCH2		B	6.2	100	80.1	100	5e-44	9e-72	2e-09
104421	Camponotus floridanus	Florida carpenter ant	E	6.2	84.5	84.5	95.6	8e-12	4e-26	6e-09
330879	Aspergillus fumigatus Af293		E	6.2	92.4	84.8	100	1e-29	9e-72	3e-14
1654781	Propionibacterium phage Moyashi		V	6.2	98.7	96	100	2e-58	1e-70	9e-28
1811234	Acidovorax sp. ALBL_202		B	6.1	100	95	100	2e-64	9e-72	2e-14
35755	Corynebacterium kutscheri		B	6.1	97.8	83.6	100	3e-56	9e-72	5e-27
52242	Lactobacillus gallinarum		B	6.1	100	80.7	100	1e-60	9e-72	2e-10
1297865	Bradyrhizobium sp. OHSU_III		B	6.1	100	97.2	100	4e-70	9e-72	6e-15
312714	Aeromonas sp. 12m		B	6.1	100	88.1	100	1.3e-43	9e-72	2e-09
1396	Bacillus cereus		B	6.1	100	80.2	100	9e-56	9e-72	2e-10
1385663	Hymenobacter sp. DG25A		B	6.1	98.7	78.4	100	2e-46	9e-67	2e-12
985762	Staphylococcus agnetis		B	6.1	100	83.7	100	3e-71	9e-72	2e-12
312715	Aeromonas sp. 13m		B	6.1	100	85.5	100	4e-45	9e-72	2e-09
198441	uncultured Nocardioides sp.		B	6.1	100	91.7	100	9e-67	9e-72	2e-13
1484693	Rhodoferax saidenbachensis		B	6.1	100	78.2	100	2e-59	9e-72	5e-10
234621	Rhodococcus erythropolis PR4		B	6.1	100	82.2	100	4e-65	9e-72	6e-09
640511	Burkholderia sp. CCGE1002		B	6.1	100	84.5	100	1e-70	3e-71	6e-09
656	Aeromonas allosaccharophila		B	6.1	100	88.1	100	4e-45	9e-72	2e-09
208223	Kosakonia cowanii		B	6.1	100	96.4	100	2e-63	9e-72	9e-13
651822	Fretibacterium fastidiosum		B	6.1	96.5	82.4	100	9e-52	9e-72	4e-26
498211	Cellvibrio japonicus Ueda107		B	6.1	100	85.7	100	1e-34	9e-72	1e-11
431059	Pelomonas puraquae		B	6.1	100	95.4	100	3e-71	9e-72	2e-20
8502	Crocodylus porosus	estuarine crocodile	E	6.1	100	83.3	100	3.5e-29	3e-71	7e-09
308723	Culex nigropunctatus		E	6.1	100	90.4	100	9e-26	6e-54	6e-11
1593278	Diploospora rosea		E	6.1	99.3	95.3	100	1.2e-59	4e-70	9e-28
1675686	Sulfurifustis variabilis		B	6	90	77.9	100	5e-30	1e-41	5e-10
1214179	Streptococcus suis 6407		B	6	100	83.7	100	3e-71	9e-72	4e-18
1746199	Bordetella sp. N		B	6	100	78.2	100	1.5e-37	9e-72	4e-11
1384459	Methyloceanibacter caenitepidi		B	6	88.5	79.7	97.6	4e-35	2e-52	2e-13
33011	Cutibacterium granulosum		B	6	100	94.7	100	3e-71	9e-72	7e-58
1811250	Aeromonas sp. ALBL_173		B	6	100	85.5	100	2e-44	9e-72	1e-09
702115	Pseudomonas arsenicoxydans		B	6	100	77.2	100	1e-45	9e-72	2e-09
889204	Streptococcus infantis ATCC 700779		B	6	96.1	91.9	100	2e-49	2e-68	3e-40
525909	Acidimicrobium ferrooxidans DSM 10331		B	6	86	80.4	100	2e-15	1e-40	1e-10
471854	Dyadobacter fermentans DSM 18053		B	6	94.2	83.3	98	2.5e-30	7e-41	1e-09
709986	Deinococcus maricopensis DSM 21211		B	6	87.4	80.7	89.5	3.6e-18	3e-37	5e-10
657309	Bacteroides xylanisolvens XB1A		B	6	99.3	81.9	100	3e-58	4e-70	3e-22
481145	Acetobacter pasteurianus subsp. pasteurianus		B	6	99.7	99.3	100	4e-70	9e-72	3e-61
1713869	Aeromonas sp. FPW52		B	6	100	99.3	100	3e-34	3e-61	1e-28
888061	Desulfomicrobium orale DSM 12838		B	6	98.6	92	100	3e-56	9e-72	4e-26
158899	Collimonas fungivorans		B	6	100	76.4	100	4e-70	9e-72	1e-10
1218933	Pectobacterium carotovorum subsp. carotovorum PCC21		B	6	100	91.7	100	7e-48	9e-72	1e-11
754507	Aggregatibacter actinomycetemcomitans ANH9381		B	6	99.3	85.1	100	9e-62	9e-72	1e-10
569	Hafnia alvei		B	6	100	94.2	100	6e-49	9e-72	1e-11
75612	Pseudomonas mandelii		B	6	100	82.5	100	3e-46	9e-72	2e-09
3656	Cucumis melo	muskmelon	E	6	96.5	86.6	100	1e-29	9e-72	6e-09
1156560	Ichthyosporea sp. ex Tenebrio molitor		E	6	100	99.2	100	9e-72	9e-72	4e-55
3888	Pisum sativum	peas	E	6	89.8	84.2	96.9	2e-21	1e-43	1e-13
65672	Serendipita indica		E	6	100	88.7	100	1.5e-55	3e-71	3e-27
48724	Anopheles dirus A		E	6	100	94.6	100	4e-40	9e-72	6e-10
7522	Chrysoperla plorabunda	common green lacewing	E	6	98	94.8	100	1e-57	3e-71	1e-10
59189	Anopheles hinesorum		E	6	100	88.3	100	7e-25	9e-72	7e-09
209529	Aphid lethal paralysis virus		V	6	98.4	91.7	98.4	3e-22	9e-62	3e-22
1235654	Propionibacterium phage PHL112N00		V	6	97.9	95.8	100	4e-60	1e-65	1e-44
1655016	Propionibacterium phage MrAK		V	6	98.5	92.9	100	8e-46	2e-69	2e-24
1713855	Aeromonas sp. FPW146		B	5.9	100	93.6	100	2e-48	9e-72	8e-27
1811253	Aeromonas sp. ALBL_185		B	5.9	100	85.5	100	4e-45	9e-72	6e-10
693979	Bacteroides helcogenes P 36-108		B	5.9	88.4	77.8	100	1.5e-37	2e-43	2e-10
667015	Bacteroides salanitronis DSM 18170		B	5.9	97.6	84.2	100	3.5e-38	9e-72	5e-21
1481549	bacterium UR14016		B	5.9	96.7	94	100	3.6e-47	2e-63	1e-25
1424958	uncultured bacterium ctg7180000000909		B	5.9	98.3	87.3	100	3e-51	3e-71	3e-27
1315444	bacterium 14W315		B	5.9	100	95.1	100	2e-53	9e-72	6e-17
1357279	Pseudomonas syringae CC1557		B	5.9	100	85.7	100	2e-44	9e-72	2e-09
1771959	Arthrobacter sp. ATCC 21022		B	5.9	98.8	79.8	100	8e-31	1e-70	2e-09
485917	Pedobacter heparinus DSM 2366		B	5.9	99.3	80.4	100	2e-57	9e-72	7e-12
214687	Musa acuminata subsp. malaccensis	wild Malaysian banana	E	5.9	100	97	100	4e-60	9e-72	3e-10
595528	Capsaspora owczarzaki ATCC 30864		E	5.9	79.8	79	100	3e-12	5e-15	6e-09
999541	Burkholderia gladioli BSR3		B	5.8	100	81.1	100	3e-51	9e-72	2e-10
469602	Fusobacterium nucleatum subsp. vincentii 3_1_27		B	5.8	99.3	89.9	100	9e-62	9e-72	2e-24
1353419	Aeromonas sp. AE04		B	5.8	100	90.1	100	1e-51	9e-72	3e-12
1116231	Streptococcus macedonicus ACA-DC 198		B	5.8	100	78.5	100	3e-71	9e-72	3e-11
649	Aeromonas eucrenophila		B	5.8	100	88.1	100	2e-44	9e-72	6e-10
339	Xanthomonas campestris		B	5.8	100	82.9	100	6e-49	9e-72	9e-13
862969	Streptococcus constellatus subsp. pharyngis C1050		B	5.8	100	83.1	100	1e-64	9e-72	2e-17
591969	endosymbiont of Sphenophorus levis		B	5.8	100	96.1	100	9e-52	9e-72	3e-13
1811252	Aeromonas sp. ALBL_180		B	5.8	100	85.5	100	4e-45	9e-72	2e-09
439375	Ochrobactrum anthropi ATCC 49188		B	5.8	100	80.1	100	3e-47	9e-72	1e-21
311403	Agrobacterium radiobacter K84		B	5.8	98.7	89.6	100	5e-47	9e-72	4e-11
1124626	Mycobacterium ulcerans subsp. shinshuense		B	5.8	90.5	81.5	100	2e-30	1e-59	2e-09
712538	Selenomonas sp. oral taxon 478		B	5.8	91.7	82.3	100	2e-40	7e-52	6e-09
600645	Aeromonas piscicola		B	5.7	100	90.4	100	4e-50	9e-72	2e-11
738	[Haemophilus] parasuis		B	5.7	100	88	100	1e-65	9e-72	6e-14
316435	Escherichia coli Nissle 1917		B	5.7	100	88.8	100	3e-61	9e-72	4e-12
929713	Niabella soli DSM 19437		B	5.7	95	87.6	100	1e-50	9e-72	1e-12
69219	Enterobacter cloacae subsp. dissolvens		B	5.7	100	89.7	100	2e-69	9e-72	2e-13
62928	Azoarcus sp. BH72		B	5.7	90.7	79.2	97.8	8e-23	1e-36	1e-09
1425034	uncultured bacterium ctg7180000000987		B	5.7	96.2	94	100	8e-52	1e-59	4e-17
204773	Herminiimonas arsenicoxydans		B	5.7	100	84.6	100	3e-51	9e-72	2e-19
1031711	Ralstonia solanacearum Po82		B	5.7	100	80.4	100	3e-71	9e-72	3e-11
9755	Physeter catodon	sperm whale	E	5.7	100	79.1	100	5e-31	3e-71	2e-09
204565	Chaoborus americanus		E	5.7	100	90.5	100	1.3e-21	9e-72	1e-08
50452	Arabis alpina	gray rockcress	E	5.7	100	84.7	100	2e-67	9e-72	4e-21
3702	Arabidopsis thaliana	thale-cress	E	5.7	100	90.7	100	6e-63	9e-72	3e-21
170824	Rhinobatos productus	shovelnose guitarfish	E	5.7	100	94.7	100	6e-32	9e-72	7e-09
637905	Shewanella violacea DSS12		B	5.6	100	84.3	100	6e-44	9e-72	3e-10
1723645	Rhodococcus sp. 008		B	5.6	100	83.7	100	4e-65	9e-72	6e-09
909954	Lactobacillus johnsonii DPC 6026		B	5.6	99.3	81.7	100	2e-59	9e-72	9e-22
76856	Fusobacterium nucleatum subsp. nucleatum		B	5.6	99.3	84.6	100	2e-69	9e-72	4e-19
579405	Dickeya paradisiaca Ech703		B	5.6	98.9	95.2	100	6.5e-41	1e-70	1e-16
765910	Marichromatium purpuratum 984		B	5.6	100	79.4	100	2e-43	9e-72	3e-10
595593	Arthrobacter sp. A3		B	5.6	100	78.8	100	2e-69	9e-72	2e-09
1570328	Mycobacterium sp. NRRL B-3805		B	5.6	93.3	81.8	100	2.7e-24	9e-62	2e-09
700508	Mycobacterium neoaurum VKM Ac-1815D		B	5.6	91.6	81.8	98.8	2.5e-25	9e-62	2e-12
472181	Pseudomonas sabulinigri		B	5.6	100	82.8	100	5e-38	9e-72	4e-11
862968	Streptococcus constellatus subsp. pharyngis C818		B	5.6	100	83.1	100	3e-62	9e-72	2e-17
1811237	Aeromonas sp. ALBL_108		B	5.6	100	85.5	100	6e-44	9e-72	1e-09
696216	Streptococcus constellatus subsp. pharyngis C232		B	5.6	100	83.1	100	1.6e-61	9e-72	2e-17
1590	Lactobacillus plantarum		B	5.6	100	97.7	100	1e-25	9e-72	2e-22
399741	Serratia proteamaculans 568		B	5.6	100	89.5	100	2e-43	9e-72	1e-11
220135	uncultured Pseudomonadaceae bacterium		B	5.6	100	94.6	100	1.9e-56	9e-72	1e-11
76114	Aromatoleum aromaticum EbN1		B	5.6	92.9	81.4	95.9	8.5e-21	1e-40	2e-17
1299331	Mycobacterium intracellulare 1956		B	5.6	88.7	83.1	100	2e-28	3e-71	1e-10
329132	Aeromonas sp. SF8-170		B	5.6	100	85.5	100	4e-45	9e-72	6e-10
1620215	Sulfuricaulis limicola		B	5.6	97.8	82.9	100	3.5e-23	7e-53	1e-10
4072	Capsicum annuum		E	5.6	100	84.8	100	3e-71	9e-72	3e-17
59194	Anopheles irenicus		E	5.6	100	90.3	100	3e-29	9e-72	7e-09
307758	Ustilago bromivora		E	5.6	100	96.6	100	1e-41	3e-71	1e-20
75702	Populus euphratica	Euphrates poplar	E	5.6	100	87.8	100	4.9e-56	9e-72	1e-18
441959	Talaromyces stipitatus ATCC 10500		E	5.6	98.9	83.7	100	1e-41	9e-72	6e-09
1229784	Propionibacterium phage P14.4		V	5.6	98	93.8	100	6e-54	9e-72	2e-36
29284	Halorubrum trapanicum		A	5.5	84.1	78.3	96.2	2e-14	4e-30	5e-10
1353243	Streptococcus anginosus subsp. whileyi MAS624		B	5.5	100	83.3	100	3e-71	9e-72	7e-18
202947	Actinobacillus equuli subsp. equuli		B	5.5	100	82	100	2e-57	9e-72	1e-16
216596	Rhizobium leguminosarum bv. viciae 3841		B	5.5	92	80.6	100	1e-40	1e-65	5e-16
1052585	Bacillus subtilis subsp. spizizenii TU-B-10		B	5.5	98.3	98.3	100	6e-49	9e-72	6e-49
191215	uncultured Alcanivorax sp.		B	5.5	100	96.6	100	8e-44	9e-72	8e-11
458233	Macrococcus caseolyticus JCSC5402		B	5.5	100	85	100	7e-68	9e-72	1e-11
1632864	Planctomyces sp. SH-PL14		B	5.5	88.8	83.2	95.5	2e-25	2e-34	4e-11
1899017	Candidatus Melainabacteria bacterium MEL.A1		B	5.5	89.9	85.9	90.6	7e-22	3e-42	5e-11
419475	Ochrobactrum pseudogrignonense		B	5.5	91.1	86.1	96	1e-35	9e-62	1e-11
407035	Salinicoccus halodurans		B	5.5	99.7	82.2	100	4.5e-67	9e-72	1e-11
1763535	Hydrogenophaga sp. LPB0072		B	5.5	100	78.5	100	2e-49	9e-72	2e-09
1262454	Pseudomonas fluorescens Pf29Arp		B	5.5	100	83.8	100	1e-45	9e-72	2e-09
243243	Mycobacterium avium 104		B	5.5	91	81	100	3e-30	1e-70	3e-09
1385592	Burkholderia sp. BDU8		B	5.5	100	80.1	100	2e-69	9e-72	3e-10
106915	Bilobella aurantiaca		E	5.5	100	96.9	100	1e-39	3e-52	8e-17
321614	Parastagonospora nodorum SN15		E	5.5	92.8	88.9	98.1	1e-43	2e-54	1e-14
644352	Gaeumannomyces tritici R3-111a-1		E	5.5	89.1	80.5	95.3	5.1e-17	2e-34	8e-13
1903549	Partitivirus-like 2		V	5.5	100	98.3	100	2e-25	1e-50	5e-18
11801	Moloney murine leukemia virus		V	5.5	100	99.3	100	3e-66	9e-72	1e-31
194197	Neisseria dentiae		B	5.4	98.5	88	100	2e-51	9e-72	4e-17
668336	Aggregatibacter actinomycetemcomitans D11S-1		B	5.4	100	86.4	100	2e-51	9e-72	1e-10
329140	Aeromonas sp. CCRC 13881		B	5.4	100	85.5	100	2e-44	9e-72	2e-09
129394	Xanthomonas oryzae pv. oryzicola		B	5.4	100	85.3	100	8e-38	9e-72	5e-10
1926494	Paraburkholderia sp. SOS3		B	5.4	100	83.3	100	5e-69	9e-72	2e-12
754252	Propionibacterium freudenreichii subsp. shermanii CIRM-BIA1		B	5.4	96.5	78.1	100	4e-28	2e-69	2e-09
700598	Niastella koreensis GR20-10		B	5.4	90.2	88.6	98.7	8e-28	7e-68	7e-17
35806	Rhodovulum sulfidophilum		B	5.4	98.7	81.7	100	1e-43	9e-67	4e-16
573065	Asticcacaulis excentricus CB 48		B	5.4	98	89.1	100	1e-65	2e-69	6e-09
1117941	Lactococcus lactis subsp. lactis NCDO 2118		B	5.4	100	84.9	100	3e-61	9e-72	1e-09
1304843	Coecobrya sp. FZ-2013		E	5.4	98.7	90.1	100	3e-35	1e-70	2e-10
27358	Colletotrichum coccodes		E	5.4	100	92.9	100	3e-50	7e-68	1e-38
9402	Pteropus alecto	black flying fox	E	5.4	100	83.5	100	2e-32	3e-71	2e-09
170822	Potamotrygon hystrix	porcupine river stingray	E	5.4	100	95.3	100	7e-33	9e-72	7e-09
301510	Coecobrya tenebricosa		E	5.4	98.7	90.1	100	1.6e-35	1e-70	2e-10
1334632	Pseudomonas fluorescens PICF7		B	5.3	100	86.7	100	3e-45	9e-72	2e-09
1261556	Xanthomonas translucens pv. translucens DSM 18974		B	5.3	100	80.4	100	2e-32	9e-72	5e-10
1297742	Myxococcus hansupus		B	5.3	92.3	88.2	97.6	2.5e-15	2e-53	6e-09
556325	Neomicrococcus aestuarii		B	5.3	100	84.4	100	5e-34	9e-72	2e-09
1307428	Fusobacterium nucleatum subsp. nucleatum ChDC F316		B	5.3	99.3	84.6	100	2e-69	9e-72	4e-19
342108	Magnetospirillum magneticum AMB-1		B	5.3	88.8	81.9	98.1	6e-34	4e-40	1e-11
649754	Corynebacterium ammoniagenes DSM 20306		B	5.3	100	77.8	100	7e-63	9e-72	2e-09
340345	Actinoalloteichus hymeniacidonis		B	5.3	98	78.3	100	3.5e-15	7e-63	2e-09
170826	Urobatis jamaicensis	yellow stingray	E	5.3	100	95.3	100	7e-33	9e-72	7e-09
157739	Vigna angularis var. angularis		E	5.3	100	89.2	100	2e-51	9e-72	9e-12
890382	Albugo laibachii Nc14		E	5.3	100	90.9	100	8.5e-47	9e-72	4e-11
8597	Heterodon platirhinos		E	5.3	100	94.7	100	2e-28	1e-50	5e-09
655813	Streptococcus oralis ATCC 35037		B	5.2	99.1	86	100	2e-49	4e-70	1e-20
435591	Parabacteroides distasonis ATCC 8503		B	5.2	100	76.3	100	2e-43	2e-43	1e-11
95485	Burkholderia stabilis		B	5.2	100	79.5	100	4.8e-67	9e-72	2e-10
73010	Aeromonas encheleia		B	5.2	100	85.5	100	1e-45	9e-72	1e-09
269482	Burkholderia vietnamiensis G4		B	5.2	100	78.6	100	4e-70	9e-72	1e-10
272556	Aggregatibacter actinomycetemcomitans HK1651		B	5.2	100	85.1	100	9e-67	9e-72	1e-10
102684	Streptococcus infantarius		B	5.2	100	81.9	100	3e-71	9e-72	7e-19
1323664	Paraburkholderia caribensis MBA4		B	5.2	100	76.3	100	5e-69	9e-72	4e-09
932677	Pantoea ananatis AJ13355		B	5.2	100	85.9	100	2.5e-41	9e-72	4e-11
398527	Paraburkholderia phytofirmans PsJN		B	5.2	100	84.6	100	4e-70	9e-72	2e-10
159447	uncultured Corynebacterium sp.		B	5.2	100	84.1	100	3e-71	9e-72	1e-24
158379	Ascogregarina taiwanensis		E	5.2	90.6	81.6	96.4	2.5e-29	2e-49	3e-21
419612	Camelus ferus	Wild Bactrian camel	E	5.2	100	84.4	100	8e-40	9e-72	1e-09
93951	Anopheles minimus C		E	5.2	100	94.6	100	2e-38	1e-65	6e-09
85120	Clogmia albipunctata	mothmidge	E	5.2	100	96	100	8e-18	9e-72	4e-11
947029	Aphelocoma californica obscura		E	5.2	100	93.4	100	8e-19	1e-70	5e-09
57979	Alopias pelagicus	pelagic thresher	E	5.2	100	94.3	100	4e-29	9e-72	7e-09
28901	Salmonella enterica		B	5.1	100	81.7	100	3e-46	9e-72	6e-10
1267754	Corynebacterium urealyticum DSM 7111		B	5.1	97.8	81	100	2e-46	9e-72	7e-13
96773	Thauera chlorobenzoica		B	5.1	92.5	79	97.1	4e-18	3e-57	3e-11
208596	Carnobacterium sp. 17-4		B	5.1	100	81.6	100	2e-69	3e-71	1e-15
150395	Terrabacter sp. DBF63		B	5.1	96.7	82	100	8e-41	2e-69	2e-16
29491	Aeromonas salmonicida subsp. salmonicida		B	5.1	100	88.1	100	1e-44	9e-72	6e-10
935599	Neisseria meningitidis G2136		B	5.1	99.3	84.2	100	9e-67	9e-72	2e-16
1331258	Bordetella pseudohinzii		B	5.1	100	76.5	100	4e-70	9e-72	5e-10
[truncated: 3,489 more rows]

## Sheet: M_DBS_DNA_Tally
TAXID	Scientific Name	Common Name	Kingdom	Tally	Median %identity	Min %identity	Max %identity	Median evalue	Min evalue	Max evalue
315456	Rickettsia felis URRWXCal2		B	6948.6	98	78.1	100	4e-112	9e-155	3e-10
369822	Rickettsia raoultii		B	693.3	92.7	76.4	100	3e-84	3e-144	3e-09
1105110	Rickettsia australis str. Cutlack		B	645.3	96.3	80.5	100	9.5e-99	7e-151	4e-13
109232	Rickettsia monacensis		B	497.5	96.9	79.1	100	1e-103	2e-151	1e-09
42862	Rickettsia felis		B	332.6	94.7	78.1	100	2e-91	1e-152	5e-12
293614	Rickettsia akari str. Hartford		B	173.8	95.2	83	100	3e-93	9e-150	4e-11
35790	Rickettsia japonica		B	136.8	96.4	86.5	100	3e-88	7e-146	3e-17
1105114	Rickettsia montanensis str. OSU 85-930		B	105.2	96.9	82.5	100	3e-98	7e-146	8e-11
1133329	Rickettsia endosymbiont of Ixodes pacificus		B	91.6	92	80.4	100	5e-62	5e-142	1e-09
416276	Rickettsia massiliae MTU5		B	71	96.7	80.2	100	2.5e-96	1e-147	8e-11
1105111	Rickettsia amblyommatis str. GAT-30V		B	64.9	93.7	78.3	100	2e-78	3e-149	8e-10
347255	Rickettsia africae ESF-5		B	53.1	96.5	78	100	6e-90	4e-148	4e-09
33989	Rickettsia amblyommatis		B	48.2	95.6	82.5	100	2e-85	4e-148	8e-10
1105112	Rickettsia massiliae str. AZT80		B	44.9	96.9	81.7	100	7e-95	2e-146	8e-11
1105113	Rickettsia rhipicephali str. 3-7-female6-CWPP		B	42.3	96.6	80.2	100	2e-91	3e-144	4e-13
615	Serratia marcescens		B	39	99.5	90.2	100	5e-106	3e-154	5e-37
33992	Rickettsia rhipicephali		B	36.4	97.3	80.2	100	1e-92	2e-146	8e-11
1032845	Rickettsia heilongjiangensis 054		B	32.1	97.3	83.8	100	8e-90	3e-149	2e-10
570417	Wolbachia endosymbiont of Culex quinquefasciatus Pel		B	31.2	100	82.8	100	4e-133	7e-151	2e-12
77133	uncultured bacterium		B	29.8	100	94.4	100	9e-93	1e-147	1e-17
933950	Rickettsia amblyommatis str. AaR/SC		B	29.3	89.3	78.3	100	1.5e-65	2e-130	8e-10
562019	Rickettsia peacockii str. Rustic		B	26.8	97.4	81.8	100	2e-91	4e-148	2e-10
1105108	Rickettsia parkeri str. Portsmouth		B	23	97.5	87.2	100	1e-91	4e-148	8e-11
1105107	Rickettsia canadensis str. CA410		B	22.3	92.6	79.1	97	4e-87	3e-124	2e-18
941638	Rickettsia slovaca 13-B		B	20.1	97.5	81.7	100	1e-92	4e-148	4e-13
1105109	Rickettsia slovaca str. D-CWPP		B	20.1	97.4	81.7	100	1e-92	4e-148	4e-13
272944	Rickettsia conorii str. Malish 7		B	18.2	97.6	86.4	100	9e-94	4e-148	4e-13
391896	Rickettsia bellii OSU 85-389		B	17.2	88	80.3	100	2.1e-68	7e-115	2e-09
293613	Rickettsia canadensis str. McKiel		B	16.9	92	79.5	97	2e-87	3e-124	2e-18
249168	uncultured Rickettsia sp.		B	15.9	100	99.4	100	7e-115	1e-153	2e-52
1068590	Rickettsia asembonensis		B	14.8	88.3	79.8	100	4e-55	3e-129	2e-12
1747	Cutibacterium acnes		B	14	100	99.2	100	1e-122	6e-146	1e-25
336407	Rickettsia bellii RML369-C		B	12.7	87.7	80.3	100	3.5e-60	1e-132	2e-09
481009	Rickettsia philipii str. 364D		B	11.5	97.2	81.7	100	2.5e-92	2e-145	3e-17
783	Rickettsia rickettsii		B	11.2	98.1	84.2	100	3e-89	2e-145	3e-17
467174	Rickettsia hoogstraalii		B	10.9	94.5	88.7	100	3e-98	3e-129	2e-52
550	Enterobacter cloacae		B	10.4	94.1	85.4	99.6	6e-101	5e-121	7e-33
1105101	Rickettsia rickettsii str. Hlp#2		B	8.8	97.6	81.7	100	2e-94	2e-145	3e-17
562	Escherichia coli	E. coli	B	7.2	100	94.4	100	2e-131	6e-146	7e-15
35789	Rickettsia helvetica		B	6.7	85.7	84	100	5e-62	3e-129	4e-33
392021	Rickettsia rickettsii str. 'Sheila Smith'		B	6.7	97.4	84.2	100	2e-89	3e-144	4e-17
1338411	Rickettsia rickettsii str. R		B	6.6	97.4	84.2	100	2e-89	3e-144	4e-17
1105104	Rickettsia rickettsii str. Brazil		B	6.4	97.4	84.2	100	2e-89	2e-145	4e-17
1105102	Rickettsia rickettsii str. Colombia		B	6.1	97.4	84.2	100	3e-89	2e-145	4e-17
33991	Rickettsia montanensis		B	6	98.7	85.7	100	4.3e-99	2e-141	6e-14
61645	Enterobacter asburiae		B	5.6	85.6	82.2	98.6	1e-67	8e-104	2e-18
1337396	Rickettsia rickettsii str. Morgan		B	5.3	97.7	84.2	100	4e-91	2e-145	3e-17
1105105	Rickettsia rickettsii str. Arizona		B	5.3	97.7	84.2	100	4e-91	2e-145	3e-17
1105103	Rickettsia rickettsii str. Hauke		B	5.3	97.7	84.2	100	4e-91	2e-145	3e-17
238800	Rickettsia asiatica		B	5.2	86.5	84	100	5e-65	3e-129	1e-46
305	Ralstonia solanacearum		B	5.2	99.1	95.9	100	5.5e-55	3e-123	4e-11
1105100	Rickettsia rickettsii str. Hino		B	5.2	97.7	84.2	100	1e-89	2e-145	3e-17
452659	Rickettsia rickettsii str. Iowa		B	5.2	97.7	84.2	100	1e-89	2e-145	3e-17
652620	Rickettsia japonica YH		B	4.4	96.9	86.5	100	3e-88	7e-146	3e-17
1436799	Candidatus Rickettsia senegalensis		B	4.3	99.6	98	100	1.9e-118	5e-147	2e-52
1236908	Wolbachia endosymbiont of Drosophila simulans wNo		B	3.8	97.2	86.1	100	5e-117	4e-138	4e-37
1045856	Enterobacter cloacae EcWSU1		B	3.8	90	81.7	95	2e-62	2e-91	1e-43
1196662	Rickettsia australis str. Phillips		B	3.5	97.7	96.2	100	1e-102	2e-115	6e-77
1868135	Enterobacter sp. HK169		B	3.5	89.5	82.8	94.9	2e-85	3e-98	3e-64
1114966	Propionibacterium acnes TypeIA2 P.acn33		B	3.2	100	99.2	100	1.1e-119	6e-146	1e-25
876364	Cupriavidus sp. USMAA2-4		B	3	85.9	84.6	96.1	5e-12	1e-12	2e-10
1170318	Cutibacterium avidum 44067		B	3	87.1	83.7	90.1	4e-61	6e-66	4e-53
245202	Rickettsia sp. J52		B	3	86.6	85.8	87	1e-51	3e-64	3e-48
320328	Rickettsia sp. cf15		B	3	98.1	97.4	99.1	5e-88	1e-133	8e-50
1144888	Rickettsia helvetica C9P9		B	3	85.7	84	100	5e-62	3e-129	1e-46
1812935	Enterobacter cloacae complex 'Hoffmann cluster IV'		B	2.8	94.2	85.7	96.5	5e-102	4e-118	3e-80
786	Rickettsia akari	rickettsialpox	B	2.8	95.7	92.3	100	4e-83	1e-118	3e-32
1105099	Rickettsia prowazekii str. RpGvF24		B	2.5	89.1	83.7	99.6	3e-65	8e-135	1e-32
1105098	Rickettsia prowazekii str. GvV257		B	2.5	89.1	83.7	99.6	3e-65	8e-135	1e-32
1114967	Propionibacterium acnes TypeIA2 P.acn17		B	2.4	100	99.2	100	2e-120	6e-146	1e-25
1031709	Propionibacterium acnes 6609		B	2.3	100	99.2	100	1e-115	6e-146	1e-25
1114969	Propionibacterium acnes TypeIA2 P.acn31		B	2.3	100	99.2	100	2e-120	6e-146	1e-25
272947	Rickettsia prowazekii str. Madrid E		B	2.3	89.1	83.7	99.6	3e-65	8e-135	2e-32
299766	Enterobacter hormaechei subsp. steigerwaltii		B	2.2	94.1	84.1	98.2	1e-103	1e-107	2e-55
787	Rickettsia australis		B	2.1	100	95.5	100	1e-102	9e-150	6e-36
301105	Enterobacter hormaechei subsp. hormaechei		B	2.1	92	86.4	94.2	2e-82	1e-92	8e-70
1003202	Rickettsia typhi str. B9991CWPP		B	2.1	89.7	78.2	100	1e-53	5e-102	3e-22
257363	Rickettsia typhi str. Wilmington		B	2.1	89.7	78.2	100	1e-53	5e-102	3e-22
1003201	Rickettsia typhi str. TH1527		B	2.1	89.7	78.2	100	1e-53	5e-102	3e-22
640513	Enterobacter asburiae LF7a		B	2	86.2	79.8	92.5	1e-25	5e-86	2e-25
541218	Rickettsia sp. ISOA		B	2	98.1	96.9	99.3	2e-65	3e-103	4e-65
1587548	Rickettsia endosymbiont of Leptocybe invasa		B	1.9	100	100	100	2e-52	1e-143	9e-28
1870930	Enterobacter cloacae complex sp. 35734		B	1.8	93.2	88.4	93.5	2e-79	2e-110	2e-55
1105096	Rickettsia prowazekii str. BuV67-CWPP		B	1.8	89	83.7	99.6	3e-65	8e-135	2e-32
1290427	Rickettsia prowazekii str. NMRC Madrid E		B	1.8	89	83.7	99.6	3e-65	8e-135	2e-32
1105095	Rickettsia prowazekii str. Katsinyian		B	1.8	89	83.7	99.6	3e-65	8e-135	2e-32
449216	Rickettsia prowazekii str. Rp22		B	1.8	89	83.7	99.6	3e-65	8e-135	2e-32
782	Rickettsia prowazekii		B	1.8	89.1	83.7	99.6	2e-71	8e-135	2e-32
932677	Pantoea ananatis AJ13355		B	1.8	97	96.7	98.8	1e-106	5e-127	4e-92
267747	Propionibacterium acnes KPA171202		B	1.7	100	99.2	100	1e-115	4e-143	1e-25
1091045	Propionibacterium acnes subsp. defendens ATCC 11828		B	1.7	100	99.6	100	1e-120	7e-130	1e-112
909952	Propionibacterium acnes 266		B	1.7	100	99.2	100	5.1e-123	6e-146	1e-25
1105094	Rickettsia prowazekii str. Chernikova		B	1.6	88.7	83.7	99.6	1.5e-61	8e-135	2e-32
1105097	Rickettsia prowazekii str. Dachau		B	1.6	88.7	83.7	99.6	1.5e-61	8e-135	2e-32
1234380	Propionibacterium acnes C1		B	1.5	100	99.2	100	4e-117	6e-146	1e-25
1560339	Enterobacter sp. E20		B	1.5	87.9	87.2	93.2	2e-85	3e-90	2e-27
1104326	Enterobacter cloacae subsp. dissolvens SDM		B	1.5	91.7	89.7	93.6	1e-86	1e-92	2e-86
1290428	Rickettsia prowazekii str. Breinl		B	1.5	88.9	83.7	99.6	3e-61	8e-135	2e-32
334545	Rickettsia tamurae		B	1.5	85.7	84	100	5e-62	3e-129	1e-46
1276648	Propionibacterium acnes hdn-1		B	1.4	100	99.2	100	1e-122	6e-146	1e-25
1134454	Propionibacterium acnes HL096PA1		B	1.3	100	99.2	100	2e-120	6e-146	1e-25
553199	Propionibacterium acnes SK137		B	1.3	100	99.2	100	2e-120	6e-146	1e-25
1296536	Enterobacter xiangfangensis		B	1.2	95	92.2	96.2	3e-104	2e-111	3e-73
1236909	Wolbachia endosymbiont of Drosophila simulans wHa		B	1.2	96.9	96.8	97	1.5e-98	8e-120	3e-98
208224	Enterobacter kobei		B	1.2	94.9	91.9	96.6	3e-90	5e-112	5e-86
658874	Rickettsia sp. SGL01		B	1.1	94.7	90.5	98.9	4.5e-47	4e-133	9e-47
147259	Rickettsia sp. California 2		B	1.1	98.5	98	98.7	1.5e-119	7e-146	7e-68
637910	Citrobacter rodentium ICC168		B	1	93.6	87.2	100	5e-73	2e-140	1e-72
1441930	Chania multitudinisentens RB-25		B	1	96.9	96.9	96.9	2e-20	2e-20	2e-20
1385592	Burkholderia sp. BDU8		B	1	95.3	95.3	95.3	6e-09	6e-09	6e-09
526225	Geodermatophilus obscurus DSM 43160		B	1	87.3	87.3	87.3	9e-44	9e-44	9e-44
1727196	Methylomonas sp. DH-1		B	1	95.7	95.7	95.7	2e-10	2e-10	2e-10
1249634	Serratia marcescens FGI94		B	1	89.9	89.9	89.9	6e-91	6e-91	6e-91
1408	Bacillus pumilus		B	1	98.3	98.3	98.3	7e-146	7e-146	7e-146
1327989	Serratia sp. FS14		B	1	92.5	92.5	92.5	1e-108	1e-108	1e-108
1637841	Burkholderia sp. MSMB0852		B	1	83.5	83.5	83.5	8e-17	8e-17	8e-17
1392005	Comamonas testosteroni TK102		B	1	84.7	84.7	84.7	2e-61	2e-61	2e-61
180282	Delftia tsuruhatensis		B	1	99.6	99.6	99.6	4e-127	4e-127	4e-127
358220	Acidovorax sp. KKS102		B	1	86.3	86.3	86.3	6e-55	6e-55	6e-55
878220	Chryseobacterium sp. StRB126		B	1	84.5	84.5	84.5	2e-60	2e-60	2e-60
1759437	Serratia sp. YD25		B	1	92.4	92.4	92.4	2e-86	2e-86	2e-86
41514	Salmonella enterica subsp. arizonae serovar 62:z4,z23:-		B	1	86.2	86.2	86.2	8e-54	8e-54	8e-54
1354030	Enterobacter cloacae P101		B	1	90.8	87.2	94.5	2e-62	1e-113	4e-62
40324	Stenotrophomonas maltophilia		B	1	94.8	94.8	94.8	4e-87	4e-87	4e-87
671223	Propionibacterium sp. oral taxon 193		B	1	86.9	86.9	86.9	6e-66	6e-66	6e-66
1270	Micrococcus luteus		B	1	97.9	97.4	98.4	2.5e-85	9e-104	5e-85
1407064	Erwinia amylovora LA637		B	1	84.2	84.2	84.2	1e-63	1e-63	1e-63
245200	Rickettsia sp. 110		B	1	89.9	89.3	90.5	1.5e-64	5e-92	3e-64
71999	Kocuria palustris		B	1	98.6	98.6	98.6	8e-99	8e-99	8e-99
488142	Serratia sp. SCBI		B	1	95.2	95.2	95.2	7e-126	7e-126	7e-126
1163399	Stenotrophomonas maltophilia D457		B	1	100	100	100	3e-113	3e-113	3e-113
47917	Serratia fonticola		B	1	82.9	82.9	82.9	2e-26	2e-26	2e-26
108619	Salmonella enterica subsp. enterica serovar Newport		B	1	86.9	82.8	91.1	2e-11	2e-96	4e-11
435998	Serratia marcescens WW4		B	1	94.4	94.4	94.4	6e-62	6e-62	6e-62
1848580	Hafnia sp. CBA7124		B	1	98.9	98.9	98.9	4e-38	4e-38	4e-38
465515	Micrococcus luteus NCTC 2665		B	1	97.9	97.4	98.4	2.5e-85	9e-104	5e-85
367477	Microbacterium sp. XT11		B	1	88.2	88.2	88.2	5e-62	5e-62	5e-62
1076550	Pantoea rwandensis		B	1	100	100	100	1e-12	1e-12	1e-12
334380	Orientia tsutsugamushi str. Ikeda		B	1	85	85	85	4e-12	3e-12	5e-12
357244	Orientia tsutsugamushi str. Boryong		B	1	85	85	85	4e-12	3e-12	5e-12
118613	Pseudomonas sp. B10		B	1	98.4	98.4	98.4	3e-87	3e-87	3e-87
244581	Candidatus Caedibacter acanthamoebae		B	1	80.2	80.2	80.2	2e-16	2e-16	2e-16
1655	Actinomyces naeslundii		B	1	89.5	89.5	89.5	1e-51	1e-51	1e-51
196162	Nocardioides sp. JS614		B	1	90.6	90.6	90.6	4e-13	4e-13	4e-13
1075099	Rickettsia sp. 'Synosternus'		B	1	98.4	98.4	98.4	1e-123	1e-123	1e-123
33010	Cutibacterium avidum		B	1	84.9	84.9	84.9	2e-51	2e-51	2e-51
35779	Aster yellows phytoplasma		B	1	100	100	100	1e-67	3e-71	2e-67
9606	Homo sapiens	man	E	99222.7	100	76.3	100	3e-118	9e-155	3e-09
7165	Anopheles gambiae	African malaria mosquito	E	47548.9	99.3	74.6	100	1e-82	9e-155	1e-08
180454	Anopheles gambiae str. PEST		E	37638.9	99.2	74.7	100	3e-74	9e-155	1e-08
7173	Anopheles arabiensis		E	1056.7	100	77	100	5e-106	9e-155	9e-09
9598	Pan troglodytes	chimpanzee	E	974.4	100	79	100	7e-94	9e-155	2e-09
1518534	Anopheles coluzzii		E	829.7	99.6	77.8	100	4e-84	9e-155	4e-09
7159	Aedes aegypti	yellow fever mosquito	E	633	90.3	76.1	100	4e-38	2e-141	1e-08
30066	Anopheles merus		E	623.7	97.5	78.3	100	2e-41	1e-153	4e-09
121224	Pediculus humanus corporis	human body louse	E	507.5	100	80.3	100	5e-61	2e-111	4e-09
112262	Ovis canadensis canadensis		E	391.2	96.7	79.2	100	1e-107	2e-150	4e-20
42155	Brugia timori		E	375	95.1	76.7	100	2e-65	3e-149	2e-11
62324	Anopheles funestus	African malaria mosquito	E	349.2	95.7	78.3	100	5e-57	9e-155	3e-09
34691	Anopheles quadriannulatus		E	241.5	100	78.4	100	4e-93	3e-154	9e-10
117903	Protopolystoma xenopodis		E	240.6	99.2	86	100	8e-104	4e-153	3e-09
34690	Anopheles melas		E	221.9	98.3	89	100	3e-68	3e-154	9e-10
7176	Culex quinquefasciatus	southern house mosquito	E	191.8	89.3	76	100	9e-44	2e-141	3e-09
7160	Aedes albopictus	forest day mosquito	E	156.4	93.1	77.2	100	6e-26	1e-142	9e-09
318479	Dracunculus medinensis	dracunculiasis worm	E	134.5	98.7	89.3	100	5e-104	1e-153	6e-24
99802	Spirometra erinaceieuropaei		E	112.8	98	80.7	100	1.2e-85	2e-146	4e-09
6293	Wuchereria bancrofti	agent of lymphatic filariasis	E	95.8	99	83.2	100	3.5e-93	1e-142	1e-12
387005	Onchocerca flexuosa		E	89.3	99	90.1	100	4e-96	9e-155	3e-22
30069	Anopheles stephensi	Asian malaria mosquito	E	87.4	91.1	75.5	100	1.5e-22	1e-81	9e-09
188700	Aedes polynesiensis		E	84.3	91.2	79.5	100	1e-37	1e-77	9e-10
59808	Acricotopus lucens		E	81.6	90.4	87.8	100	2.5e-39	1e-51	8e-10
46208	Toxorhynchites amboinensis		E	68.8	94.7	88	100	1e-75	1e-123	1e-13
30019	Drosophila busckii		E	59.9	97.3	83.2	100	6.5e-26	2e-51	3e-09
7227	Drosophila melanogaster	fruit fly	E	54.3	98.7	79	100	1e-26	4e-37	9e-09
74873	Anopheles sinensis		E	53.2	98.5	87.9	100	2.1e-29	3e-139	8e-10
51028	Enterobius vermicularis	human pinworm	E	43.3	99	89	100	1e-101	4e-153	5e-31
9597	Pan paniscus	pygmy chimpanzee	E	38.2	100	90.4	100	3e-113	9e-155	3e-22
59916	Bactrocera tryoni	Queensland fruit fly	E	33.5	94.4	82.4	99	1.9e-69	1e-127	3e-19
6290	Haemonchus placei		E	32.4	98.8	90.6	100	1e-111	4e-153	2e-10
308735	Mansonia uniformis		E	26	100	92.3	100	4e-123	3e-154	9e-25
7522	Chrysoperla plorabunda	common green lacewing	E	25.6	97.7	93.8	100	2e-74	2e-125	2e-11
9595	Gorilla gorilla gorilla	western lowland gorilla	E	25.5	100	88.3	100	6e-110	3e-154	9e-22
9541	Macaca fascicularis	long-tailed macaque	E	24.1	100	89.2	100	3e-72	8e-150	9e-22
28624	Aedes atropalpus	rock-pool mosquito	E	24	93.1	85.5	100	9e-39	2e-66	1e-12
6945	Ixodes scapularis	shoulder tick	E	23.5	97.2	89.7	100	5.5e-104	3e-144	5e-20
206113	Anopheles peditaeniatus		E	22.5	99	84.7	100	6e-96	4e-143	2e-21
9601	Pongo abelii	orang utan	E	21.9	100	88.8	100	3e-56	3e-154	1e-13
109668	Anopheles lesteri		E	17.7	99.1	92.7	100	6.5e-103	4e-143	1e-20
138537	Anopheles crawfordi		E	17.6	98.4	83.9	100	3.5e-64	4e-143	2e-21
124917	Armigeres subalbatus		E	17.6	95	82.4	100	9e-78	3e-119	5e-12
9600	Pongo pygmaeus	orang utan	E	17.2	100	85.4	100	9e-34	9e-155	1e-11
9593	Gorilla gorilla	western gorilla	E	17.1	100	89.4	100	1e-57	3e-154	9e-22
1276143	Metarhizium majus ARSEF 297		E	17	84.8	77.1	91.6	1e-53	5e-81	1e-18
10090	Mus musculus	mouse	E	16.7	100	85.4	100	1e-112	3e-154	3e-09
55967	Aedes togoi		E	15.5	95.4	92.3	97.3	1e-102	4e-133	8e-48
680683	Amyelois transitella		E	15	93.8	83.3	96.2	5e-71	3e-114	1e-14
27457	Bactrocera dorsalis	oriental fruit fly	E	14.3	90.8	82	95	1e-53	1e-98	3e-09
667564	Mansonia africana		E	14	100	97.1	100	2e-125	6e-141	3e-55
9925	Capra hircus	goats	E	13.7	100	89.2	100	2e-109	1e-153	7e-20
38569	Culex pipiens pipiens		E	12.2	91.6	80.3	100	1e-61	6e-146	7e-10
329109	Culiseta melanura		E	11	98.3	90.2	100	3e-114	4e-148	2e-40
74869	Anopheles maculatus		E	10.5	91.3	82.4	98	2e-100	3e-119	1e-28
9823	Sus scrofa	wild boar	E	10.4	100	95	100	1e-106	3e-154	3e-22
39432	Saimiri boliviensis boliviensis	Bolivian squirrel monkey	E	10.2	100	85.9	100	3.5e-23	3e-144	9e-09
13735	Pelodiscus sinensis	Chinese softshell turtle	E	9.8	95.7	92.2	97.7	1e-09	2e-10	9e-09
7175	Culex pipiens	northern house mosquito	E	9.2	94	87.1	100	1e-51	3e-114	4e-13
9544	Macaca mulatta	rhesus monkeys	E	9.2	100	80.6	100	4.5e-41	3e-144	6e-11
35570	Stomoxys calcitrans	stable fly	E	9	81.1	79.5	95.5	3e-19	8e-33	5e-10
36329	Plasmodium falciparum 3D7		E	8.7	100	89.9	100	5e-76	3e-154	3e-44
329111	Coquillettidia perturbans		E	8.2	98.4	96.3	100	5e-124	7e-146	5e-64
100272	uncultured eukaryote		E	8.1	100	98.9	100	5e-80	3e-154	6e-24
294128	Hyalella azteca		E	7.8	94	89.7	95.8	2e-10	1e-12	9e-09
42896	Anopheles bwambae		E	7.4	100	92.8	100	8e-104	8e-140	9e-18
7070	Tribolium castaneum	rust-red flour beetle	E	7.3	87.5	83.2	100	6e-12	3e-34	9e-09
7955	Danio rerio	zebrafish	E	7.1	98.7	82.8	100	5e-29	9e-67	2e-10
9913	Bos taurus	domestic cow	E	6.6	100	94	100	3e-82	6e-141	6e-24
456900	Cyphomyrmex costatus		E	6.5	92	88.2	97.8	7e-66	3e-99	2e-11
9940	Ovis aries	wild sheep	E	6.4	99.3	92.6	100	1e-95	2e-145	3e-51
83485	Linepithema humile	Argentine ant	E	6.3	97.7	85.3	98.7	3e-13	9e-30	9e-10
62325	Anopheles vaneedeni		E	6.2	93.8	92.5	100	1e-23	1e-107	8e-16
190385	Uranotaenia lowii		E	6	99.2	98.7	100	3.5e-115	7e-151	5e-64
3635	Gossypium hirsutum	cotton	E	5.9	98.7	91.7	100	4e-49	6e-100	1e-31
6216	Hymenolepis diminuta	rat tapeworm	E	5.5	95.1	80.4	98.9	5e-48	7e-95	2e-37
8364	Xenopus tropicalis	western clawed frog	E	5.3	92.5	88.5	100	2e-10	1e-116	1e-08
193510	Anopheles quadriannulatus B		E	5.3	100	96	100	9e-114	3e-154	2e-24
37181	Budorcas taxicolor	takin	E	5.3	100	87.2	100	2e-75	6e-131	2e-31
7244	Drosophila virilis		E	5.1	78.7	78.4	100	4e-23	2e-35	3e-09
373844	Aedes nipponicus		E	5.1	95.6	90.1	100	6e-91	4e-128	8e-31
113050	Anopheles yatsushiroensis		E	5	99.2	92.7	100	8e-104	4e-143	4e-26
4097	Nicotiana tabacum	tobacco	E	5	95.1	87.7	97.4	3e-46	1e-71	4e-13
188545	Demodex canis	dog follicle mite	E	5	91.6	83.6	98.9	2.5e-71	1e-132	2e-41
61853	Nomascus leucogenys	northern white-cheeked gibbon	E	5	100	93.6	100	2e-51	3e-154	2e-22
516756	Eufriesea mexicana		E	4.9	99.5	82.7	100	3.5e-84	4e-117	7e-35
9874	Odocoileus virginianus	white-tailed deer	E	4.9	100	98.9	100	1e-106	3e-154	6e-24
7178	Culex tritaeniorhynchus		E	4.8	91	88.7	100	3e-84	5e-111	3e-63
7460	Apis mellifera	honeybee	E	4.6	88.8	84.2	98.2	1e-15	5e-52	3e-09
69319	Microplitis demolitor		E	4.3	84.1	78.5	92.9	5e-52	2e-110	9e-10
329107	Culiseta morsitans		E	4.3	99.3	90.2	100	3e-123	4e-148	5e-64
233155	Culex pipiens molestus		E	4.2	94.1	88	100	7e-70	6e-146	1e-12
7091	Bombyx mori	silkworm	E	4.1	95.7	84.8	100	1.2e-21	1e-32	2e-14
7370	Musca domestica	house fly	E	4	83.1	81.3	87.2	1e-37	3e-54	2e-26
72036	Lepeophtheirus salmonis	salmon louse	E	4	90.4	85.7	95.2	1e-30	4e-42	6e-27
138535	Anopheles kweiyangensis		E	3.9	99.1	92.7	100	1e-102	3e-139	4e-26
254294	Anopheles belenrae		E	3.9	99.1	92.7	100	1e-102	3e-139	4e-26
7217	Drosophila ananassae		E	3.9	86.4	80.8	100	8e-24	4e-103	2e-11
232293	Anopheles junlianensis		E	3.6	99.2	92.7	100	4e-97	4e-143	4e-26
139649	Teleopsis dalmanni		E	3.5	89.3	86.1	94.4	5e-53	2e-84	9e-29
6188	Schistosoma rodhaini		E	3.5	80.6	80.6	89.5	3e-10	3e-10	2e-09
7167	Anopheles albimanus		E	3.4	100	84.6	100	1.5e-33	1e-75	6e-12
228918	Ochlerotatus trivittatus		E	3.4	97.9	89.7	100	5e-99	4e-123	5e-61
9899	Ammotragus lervia	aoudad	E	3.3	92.8	89.7	95.1	5e-98	3e-109	5e-76
132113	Bombus impatiens	common eastern bumble bee	E	3.3	97	95.7	98.2	6e-32	5e-32	1e-13
7368	Haematobia irritans	horn fly	E	3.3	98.8	95.5	100	8e-31	2e-105	2e-11
174628	Bactrocera latifrons		E	3.2	85.5	81.1	97.8	1e-25	2e-91	6e-11
30023	Drosophila elegans		E	3.2	87.5	79.4	98.7	5e-18	2e-30	1e-17
9986	Oryctolagus cuniculus	rabbits	E	3.2	100	98.9	100	3e-108	3e-154	6e-24
211228	Cephus cinctus	wheat stem sawfly	E	3.2	97.6	86.7	98.2	8e-30	5e-31	6e-17
120870	Ochlerotatus caspius		E	3.2	99.6	85.5	100	5e-64	1e-112	3e-09
7962	Cyprinus carpio	mirror carp	E	3.1	98.8	85.2	100	3e-53	5e-67	2e-31
7177	Culex tarsalis		E	3.1	93.3	85	96.2	8e-30	8e-100	1e-28
125945	Drosophila biarmipes		E	3	76.4	76.4	93.5	2e-21	2e-21	3e-19
411798	Vollenhovia emeryi		E	3	82.5	79.3	87.8	3e-30	2e-30	1e-13
7493	Trichogramma pretiosum		E	3	87.6	83.1	98.6	1e-21	1e-26	9e-20
471704	Trachymyrmex cornetzi		E	3	89.5	88.3	90.1	3e-34	1e-88	2e-09
7213	Ceratitis capitata	Mediterranean fruit fly	E	3	89.2	87.9	94.7	2e-40	3e-49	1e-21
743375	Polistes dominula	European paper wasp	E	3	88.7	86.2	89.7	1e-62	1e-72	3e-49
121845	Diaphorina citri	Asian citrus psyllid	E	3	79.2	78.2	81.4	7e-36	2e-40	4e-23
60516	Diphyllobothrium latum	broad fish tapeworm	E	3	97.8	89.3	100	4e-21	3e-29	8e-09
1041015	Drosophila rhopaloa		E	3	91.7	90	94.6	4e-14	1e-18	1e-12
39758	Mayetiola destructor	Hessian fly	E	3	88.6	85.3	91.2	5e-11	3e-59	1e-10
568069	Clunio marinus		E	3	98.5	98.1	100	5e-22	1e-51	9e-15
9555	Papio anubis	olive baboon	E	2.9	100	97.8	100	5e-116	6e-141	4e-26
9615	Canis lupus familiaris	dogs	E	2.8	100	98.9	100	3e-80	1e-142	6e-24
9545	Macaca nemestrina	pigtail monkey	E	2.8	100	95	100	5e-116	3e-144	7e-23
46245	Drosophila pseudoobscura pseudoobscura		E	2.8	90.8	76.9	97.4	3.5e-16	4e-32	4e-13
30033	Drosophila kikkawai		E	2.8	98.7	87.4	100	3e-29	4e-37	3e-14
10116	Rattus norvegicus	rats	E	2.8	100	98.7	100	6e-110	6e-146	3e-22
58733	Diachasmimorpha longicaudata		E	2.7	97.3	95.3	100	2e-94	5e-122	2e-11
296717	Anopheles kleini		E	2.7	99.1	92.7	100	2.5e-86	3e-139	4e-26
9938	Ovis aries musimon	mouflon	E	2.6	100	91.5	100	7e-68	6e-126	5e-44
138534	Anopheles hyrcanus		E	2.6	99	92.7	100	6.5e-103	4e-143	4e-26
7229	Drosophila miranda		E	2.6	85.4	82	100	4e-13	2e-131	3e-09
597456	Habropoda laboriosa		E	2.5	90.9	88.2	97.8	7e-41	2e-91	2e-11
7234	Drosophila persimilis		E	2.5	85.4	82	87.7	5e-23	2e-45	2e-10
28612	Rhagoletis zephyria	snowberry maggot	E	2.2	81.5	76	97.8	2e-15	1e-31	6e-11
112268	Anopheles minimus		E	2.2	88	86.4	90.4	5e-32	1e-46	1e-23
7168	Anopheles dirus		E	2.2	100	91.5	100	2e-23	8e-57	3e-09
69004	Anopheles farauti		E	2.2	100	90	100	4e-62	3e-103	1e-17
7162	Ochlerotatus triseriatus		E	2.2	96.3	90	100	2.5e-64	1e-112	9e-10
64838	Fopius arisanus		E	2.1	95	78.8	100	4.3e-25	2e-26	3e-18
7260	Drosophila willistoni		E	2.1	98.6	86.5	100	3e-66	2e-131	5e-38
7245	Drosophila yakuba		E	2.1	98.6	81.9	100	1e-27	1e-38	3e-13
28377	Anolis carolinensis	green anole	E	2	100	96.4	100	3e-26	1e-112	2e-10
59538	Pantholops hodgsonii	chiru	E	2	97.5	91.5	100	2e-51	2e-111	4e-46
9507	Ateles belzebuth	white-bellied spider monkey	E	2	98.7	98.7	98.7	1e-27	1e-27	1e-27
178035	Dufourea novaeangliae		E	2	89.8	85.3	94.4	4.5e-40	1e-102	9e-40
72408	Anopheles sacharovi		E	2	96.3	94.2	98.4	4e-11	7e-21	8e-11
36825	Bacillus atticus		E	2	90.3	90.1	90.6	3e-46	1e-97	6e-46
112266	Anopheles fluviatilis T		E	2	91	84.7	97.2	1e-41	2e-45	2e-41
173086	Ochlerotatus epactius		E	2	87.2	87.2	87.2	6.5e-14	3e-14	1e-13
5341	Agaricus bisporus	cultivated mushroom	E	2	82.2	80.8	83.6	1.5e-27	2e-31	3e-27
7950	Clupea harengus	Atlantic herring	E	2	84.8	84.8	84.8	2.5e-17	6e-21	5e-17
34638	Galendromus occidentalis	western predatory mite	E	2	87.6	86.6	88.5	5e-23	9e-35	1e-22
5858	Plasmodium malariae		E	2	99.1	98.2	100	5e-102	3e-154	1e-101
7998	Ictalurus punctatus	channel catfish	E	2	81.5	78.2	81.5	1e-32	1e-32	7e-31
188699	Aedes bahamensis		E	2	84.1	79.2	89	1e-37	2e-65	2e-37
610380	Harpegnathos saltator	Jerdon's jumping ant	E	2	98.7	98.7	98.7	3e-28	3e-28	3e-28
143948	Diuraphis noxia	Russian wheat aphid	E	2	86.1	83.5	86.1	6e-13	9e-20	6e-13
28743	Cyprinodon variegatus	sheepshead minnow	E	2	92.6	85.2	100	5.2e-13	4e-14	1e-12
58243	Anopheles deaneorum		E	2	90	89.8	90.1	5e-83	4e-93	1e-82
7186	Rhynchosciara americana		E	2	80.8	79.1	82.4	4e-16	7e-21	8e-16
307658	Monomorium pharaonis	pharaoh ant	E	2	76	76	79.2	2e-26	4e-32	2e-26
6941	Rhipicephalus microplus	southern cattle tick	E	2	96.4	96	96.8	1e-36	1e-49	2e-36
76194	Papilio polytes	common Mormon	E	2	87.8	86.5	89.1	3e-22	4e-68	6e-22
7741	Branchiostoma belcheri	Belcher's lancelet	E	2	90.6	90.6	92.9	8e-09	4e-43	8e-09
609295	Dinoponera quadriceps		E	2	86.9	86.9	87.9	7e-60	7e-60	4e-52
42433	Culex torrentium		E	1.8	100	86.1	100	1e-21	3e-73	1e-12
143995	Megachile rotundata	alfalfa leafcutting bee	E	1.7	98.3	98.3	100	1e-18	1e-18	2e-18
569589	Ochlerotatus vigilax		E	1.7	96.8	90.6	96.8	3e-35	5e-39	3e-35
4932	Saccharomyces cerevisiae	brewer's yeast	E	1.7	100	99.7	100	5e-132	4e-153	2e-105
29029	Drosophila eugracilis		E	1.6	90	76.7	90	2e-30	2e-30	1e-23
202946	Apteryx australis mantelli		E	1.5	100	97.3	100	7e-35	2e-114	8e-26
104421	Camponotus floridanus	Florida carpenter ant	E	1.5	98.7	89.7	100	2e-18	8e-30	3e-09
27848	Echinostoma caproni		E	1.5	92.5	81.6	95.6	3e-09	2e-09	3e-09
6339	Heligmosomoides polygyrus		E	1.5	98.8	97.5	100	1e-10	3e-29	2e-10
7222	Drosophila grimshawi		E	1.5	83.9	83.5	84.4	1e-28	2e-46	2e-28
139682	Teleopsis rubicunda		E	1.5	92.5	90.5	94.4	4.5e-29	5e-46	9e-29
6269	Anisakis simplex	herring worm	E	1.5	100	100	100	9e-30	6e-30	1e-29
10029	Cricetulus griseus	Chinese hamsters	E	1.4	100	98.9	100	6e-110	3e-154	6e-24
182211	Culex annulus		E	1.3	91	89.8	91.5	3e-94	4e-98	1e-72
38654	Alligator sinensis	Chinese alligator	E	1.3	86.6	81.9	91.4	1e-11	1e-19	2e-11
61621	Rhinopithecus bieti	black snub-nosed monkey	E	1.3	100	100	100	4e-75	3e-144	3e-22
60711	Chlorocebus sabaeus	green monkey	E	1.2	100	99.6	100	7e-99	3e-144	2e-24
75366	Sinocyclocheilus grahami		E	1.2	88.7	78.2	88.7	8e-14	5e-22	8e-14
9534	Chlorocebus aethiops	savanah monkey	E	1.2	100	91.5	100	9e-28	1e-122	3e-22
34692	Anopheles sundaicus		E	1.2	99.6	93.5	100	1.5e-50	6e-111	1e-49
911293	Culex antennatus		E	1.2	100	99.3	100	7e-89	7e-151	7e-89
869072	Psorophora cyanescens		E	1.1	99.6	98.8	100	2e-135	1e-148	5e-64
7183	Psorophora ferox		E	1.1	99.6	98.8	100	2e-135	1e-148	5e-64
329106	Psorophora ciliata		E	1.1	99.6	98.8	100	2e-135	1e-148	5e-64
7163	Aedes vexans		E	1.1	99.3	90.2	100	2.5e-64	4e-83	5e-64
7108	Spodoptera frugiperda	fall armyworm	E	1.1	100	98	100	2e-11	3e-14	3e-09
38742	Culex restuans		E	1.1	100	89.9	100	5e-64	5e-111	1e-28
42026	Drosophila bipectinata		E	1.1	100	88.1	100	3e-14	3e-14	8e-09
8355	Xenopus laevis	platanna	E	1.1	100	83.1	100	9e-67	8e-135	3e-26
9531	Cercocebus atys	sooty mangabey	E	1	100	99.6	100	5e-116	3e-144	7e-23
9713	Leptonychotes weddellii	Weddell seal	E	1	100	79.1	100	2e-51	6e-110	3e-23
10141	Cavia porcellus	guinea pig	E	1	100	82.3	100	2e-51	6e-110	2e-27
329105	Ochlerotatus taeniorhynchus		E	1	91.2	82.4	100	5e-38	5e-64	1e-37
4565	Triticum aestivum	wheat	E	1	100	82.4	100	2e-131	2e-131	2e-51
7425	Nasonia vitripennis	jewel wasp	E	1	98	97.5	98.6	1.1e-26	2e-27	2e-26
66420	Papilio xuthus	Chinese yellow swallowtail	E	1	95.6	92.5	98.6	3e-16	2e-26	6e-16
4577	Zea mays	maize	E	1	96.2	92.5	100	1e-101	2e-140	2e-101
64793	Wasmannia auropunctata	little fire ant	E	1	83.9	83.9	83.9	5e-31	5e-31	5e-31
7380	Phormia regina	black blowfly	E	1	86.7	86.7	86.7	2e-87	2e-87	2e-87
94827	Tinamus guttatus	white-throated tinamou	E	1	87.7	87.7	87.7	1e-87	1e-87	1e-87
218602	Sabethes sp. PP-2003		E	1	82.8	82.8	82.8	9e-20	9e-20	9e-20
1582117	Carditella capensis		E	1	83.1	83.1	83.1	2e-21	2e-21	2e-21
637853	Gongylonema pulchrum		E	1	100	100	100	1e-30	1e-30	1e-30
7240	Drosophila simulans		E	1	97.6	96.3	98.9	5e-28	2e-35	1e-27
1177197	Tongeia kala		E	1	79.6	79.6	79.6	2e-23	2e-23	2e-23
7668	Strongylocentrotus purpuratus	purple urchin	E	1	87	87	87	9e-45	9e-45	9e-45
38782	Anopheles sp.		E	1	98.4	98.4	98.4	4e-86	4e-86	4e-86
332058	Culiseta annulata		E	1	87.4	87.4	87.4	6e-37	6e-37	6e-37
36330	Plasmodium ovale	malaria parasite P. ovale	E	1	100	100	100	5e-142	5e-142	5e-142
451379	Syphacia muris		E	1	88.3	88.3	88.3	9e-09	9e-09	9e-09
30025	Drosophila ficusphila		E	1	79.7	79.7	79.7	1e-12	1e-12	1e-12
123217	Anopheles cracens		E	1	88.4	88.4	88.4	1e-52	1e-52	1e-52
69298	Tragelaphus spekii	Sitatunga	E	1	95.3	95.3	95.3	3e-99	3e-99	3e-99
63366	Anopheles culicifacies A		E	1	92.1	92.1	92.1	1e-13	1e-13	1e-13
215358	Larimichthys crocea	large yellow croaker	E	1	78.6	78.6	78.6	2e-25	2e-25	2e-25
114398	Parasteatoda tepidariorum	common house spider	E	1	89	89	89	2e-65	2e-65	2e-65
66361	Cochliomyia macellaria	secondary screw-worm	E	1	88	88	88	1e-61	1e-61	1e-61
13146	Melopsittacus undulatus	budgerigar	E	1	79.1	79.1	79.1	1e-28	1e-28	1e-28
1471184	Brada inhabilis		E	1	84.2	84.2	84.2	2e-16	2e-16	2e-16
38358	Bradysia coprophila		E	1	88.2	88.2	88.2	4e-67	4e-67	4e-67
345740	Culex fuscocephala		E	1	96.2	96.2	96.2	1e-102	1e-102	1e-102
40348	Strongylus vulgaris	bloodworm	E	1	96	96	96	6e-12	6e-12	6e-12
6549	Mytilus californianus	California mussel	E	1	86.3	86.3	86.3	2e-20	2e-20	2e-20
560604	Balanoglossus clavigerus		E	1	78.7	78.7	78.7	1e-18	1e-18	1e-18
454923	Diachasma alloeum		E	1	85.9	85.9	85.9	5e-37	5e-37	5e-37
13686	Solenopsis invicta	red imported fire ant	E	1	81.6	81.6	81.6	3e-24	3e-24	3e-24
42377	Anopheles quadrimaculatus A		E	1	84.3	84.3	84.3	9e-49	9e-49	9e-49
114890	Rhabditophanes sp. KR3021		E	1	93.5	93.5	93.5	8e-22	8e-22	8e-22
1070368	Ectoedemia subbimaculella		E	1	84.6	84.6	84.6	4e-12	4e-12	4e-12
508771	Toxoplasma gondii ME49		E	1	96.2	96.2	96.2	1e-39	1e-39	1e-39
59147	Anopheles flavirostris		E	1	93.4	93.4	93.4	2e-14	2e-14	2e-14
103372	Acromyrmex echinatior	Panamanian leafcutter ant	E	1	80.7	80.7	80.7	1e-44	1e-44	1e-44
28584	Drosophila suzukii		E	1	86.6	86.6	86.6	6e-25	6e-25	6e-25
186751	Anopheles moucheti		E	1	96	96	96	6e-36	6e-36	6e-36
332952	Aspergillus flavus NRRL3357		E	1	81.7	81.7	81.7	1e-42	1e-42	1e-42
10224	Saccoglossus kowalevskii		E	1	80.8	80.8	80.8	2e-35	2e-35	2e-35
58253	Anopheles triannulatus		E	1	97.9	97.9	97.9	5e-12	5e-12	5e-12
110193	Nicrophorus vespilloides		E	1	94.2	94.2	94.2	2e-27	2e-27	2e-27
8030	Salmo salar	Atlantic salmon	E	1	74.8	74.8	74.8	6e-17	6e-17	6e-17
1245329	Lutzia halifaxii		E	1	97.2	97.2	97.2	1e-113	1e-113	1e-113
112090	Aphanomyces astaci		E	1	88	88	88	5e-17	5e-17	5e-17
29031	Phlebotomus papatasi		E	1	91	91	91	2e-14	2e-14	2e-14
764605	Amphisternus vomeratus		E	1	79.9	79.9	79.9	3e-24	3e-24	3e-24
863825	Plagiognathus collaris		E	1	87.7	87.7	87.7	3e-13	3e-13	3e-13
507998	Culex sp. 1 NDD-2008		E	1	100	100	100	1e-53	1e-53	1e-53
185578	Anopheles nili		E	1	92.7	92.7	92.7	3e-45	3e-45	3e-45
662527	Apodacea sp. MR-2009		E	1	90.4	90.4	90.4	2e-20	2e-20	2e-20
286706	Halyomorpha halys	yellow-brown stink bug	E	1	76.9	76.9	76.9	3e-15	3e-15	3e-15
116153	Aethina tumida	small hive beetle	E	1	80.8	80.8	80.8	2e-21	2e-21	2e-21
109280	Hippocampus comes	tiger tail seahorse	E	1	82.5	82.5	82.5	2e-37	2e-37	2e-37
104688	Bactrocera oleae	olive fruit fly	E	1	86	86	86	9e-15	9e-15	9e-15
34765	Oikopleura dioica		E	1	95.4	95.4	95.4	8e-19	8e-19	8e-19
7264	Drosophila buzzatii		E	1	78.6	78.6	78.6	3e-19	3e-19	3e-19
51543	Cotesia congregata		E	1	82.3	82.3	82.3	7e-11	7e-11	7e-11
1184445	Nita elsaff		E	1	88.9	88.9	88.9	4e-14	4e-14	4e-14
27679	Saimiri boliviensis	Bolivian squirrel monkey	E	1	85.7	85.7	85.7	3e-09	3e-09	3e-09
381198	Anser cygnoides domesticus		E	1	78.2	78.2	78.2	4e-38	4e-38	4e-38
144197	Stegastes partitus	bicolor damselfish	E	1	88.7	88.7	88.7	3e-10	3e-10	3e-10
908352	Anopheles albitarsis G		E	1	88.8	88.8	88.8	2e-76	2e-76	2e-76
7029	Acyrthosiphon pisum	pea aphid	E	1	85.9	85.9	85.9	2e-11	2e-11	2e-11
30067	Anopheles nuneztovari		E	1	97.8	97.8	97.8	4e-11	4e-11	4e-11
84555	Polyrhachis dives		E	1	93.9	93.9	93.9	3e-54	3e-54	3e-54
157739	Vigna angularis var. angularis		E	1	90.5	90.5	90.5	6e-17	6e-17	6e-17
34381	Aspergillus japonicus		E	1	90	90	90	9e-85	9e-85	9e-85
441921	Neodiprion lecontei	redheaded pine sawfly	E	1	87.5	87.5	87.5	1e-48	1e-48	1e-48
32630	synthetic construct		O	29.9	100	95.9	100	4e-117	3e-154	3e-22
751903	Human artificial chromosome vector 21HAC4		O	27.3	98.7	96.2	100	4e-118	1e-148	3e-22
935898	piggyBac cloning vector pHomeD-B2-SCE-R		O	10	90.8	80.2	97.4	1.5e-19	7e-136	7e-09
350084	Himar1-delivery and mutagenesis vector pFNLTP16 H3		O	2.8	98	93.8	100	9e-67	2e-125	2e-11
580601	Himar1-delivery and mutagenesis vector pHBurk3		O	2.8	98	93.8	100	9e-67	2e-125	2e-11
580602	Himar1-delivery and mutagenesis vector pHBurk5		O	2.8	98	93.8	100	9e-67	2e-125	2e-11
1764100	Cloning vector pBac[AttB-3xP3-RFP-Vas2-hCas9-U6-BsaI-gRNA-AttB]		O	2	98.3	98	98.6	5e-118	2e-140	1e-117
797066	Mariner mini-transposon delivery vector pMaT7cat		O	1.5	97.9	93.8	100	5e-76	2e-125	2e-11
554285	Vector pBT20-Dbla-Tel-FRT		O	1.5	97.9	93.8	100	5e-76	2e-125	2e-11
474006	Transposon delivery vector pAW068		O	1.5	97.9	93.8	100	5e-76	2e-125	2e-11
797070	Mariner mini-transposon delivery vector pMaTc		O	1.5	97.9	93.8	100	5e-76	2e-125	2e-11
201177	Transposon delivery vector pSC189		O	1.5	97.9	93.8	100	5e-76	2e-125	2e-11
797069	Mariner mini-transposon delivery vector pMaTcGlow		O	1.5	97.9	93.8	100	5e-76	2e-125	2e-11
418828	Expression vector pBT20-Dbla-T7pol		O	1.5	97.9	93.8	100	5e-76	2e-125	2e-11
797073	Mariner mini-transposon delivery vector pMaEvo		O	1.5	97.9	93.8	100	5e-76	2e-125	2e-11
797071	Mariner mini-transposon delivery vector pMaGlow		O	1.5	97.9	93.8	100	5e-76	2e-125	2e-11
797072	Mariner mini-transposon delivery vector pMaRedCm		O	1.5	97.9	93.8	100	5e-76	2e-125	2e-11
797068	Mariner mini-transposon delivery vector pMaGlowRedKm		O	1.5	97.9	93.8	100	5e-76	2e-125	2e-11
64320	Zika virus		V	18.4	100	98.6	100	2e-105	1e-148	4e-54
1903435	Mononegavirus-like 1		V	2	98.9	98.7	99.1	5e-107	4e-112	1e-106
1923660	Wenzhou sobemo-like virus 4		V	2	83.3	81.1	85.5	1e-26	5e-42	2e-26
45617	Human endogenous retrovirus K		V	1.8	100	99.2	100	4e-143	4e-143	6e-126
10407	Hepatitis B virus		V	1	100	100	100	4e-138	4e-138	4e-138
1655016	Propionibacterium phage MrAK		V	1	98.2	98.2	98.2	3e-108	3e-108	3e-108
112596	Wolbachia phage WO		V	1	95.2	95.2	95.2	5e-117	5e-117	5e-117
239365	Enzootic nasal tumour virus of goats		V	1	99.5	99.5	99.5	8e-99	8e-99	8e-99
