# Supplementary material for: Xenosurveillance reflects traditional sampling techniques for the identification of human pathogens: A comparative study in West Africa
Source: PLoS Negl Trop Dis. 2018 Mar 21;12(3):e0006348. doi: 10.1371/journal.pntd.0006348 (PMC5880402; doi:10.1371/journal.pntd.0006348)
Supplement: S2 File — (XLSX) [file pntd.0006348.s007.xlsx]

## Sheet: M_DBS_DNA
Chromosome	Exon	Gene	Length of Alignment	Number of reads aligning (paired mate)	Pairwise NT Identity to P. falciparum 3D7
7	Y	XM_001349026.1	414	1	99.6
5	Y	XM_001351531.1	380	1	97.2
5	Y	XM_001351717.1	279	1	99.2
4	Y	XM_001351515.1	450	1	100
14	Y	XM_001348411.1	332	1	99.7
11	Y	XM_001347968.2	283	1	100
10	Y	XM_001347622.2	424	1	99.5
2	N	N/A	178	1	95.5
2	Y	XM_001349539.1	270	1	99.6
				9

## Sheet: H_DBS_DNA
Chromosome	Exon	Gene	Length of Alignment	Number of reads aligning (paired mate)	Pairwise NT Identity to P. falciparum 3D7
1	Y	XM_001350968.1	414	1	100
1	Y	XM_001350971.1	390	1	100
1	Y	XM_001350992.1	415	1	100
1	Y	XM_001351003.1	376	2	100
1	Y	XM_001350954.2	311	1	99.7
1	Y	XM_002808554.1	471	1	99.4
1	Y	XM_001351027.1	435	1	98.6
1	Y	XM_002808568.1	225	1	98.2
1	Y	XM_001350995.1	321	1	97.7
1	Y	XM_001351041.1	279	1	95
1	N	Repeat Regoin	258	1	93
2	Y	XM_001349486.1	421	1	100
2	Y	XM_001349548.1	404	1	100
2	Y	XM_001349551.1	387	1	100
2	Y	XM_001349563.1	218	1	100
2	Y	XM_001349605.2	299	1	100
2	Y	XM_001349552.1	257	1	99.6
2	Y	XM_001349491.2	289	1	99
2	Y	XM_001349677.2	310	1	95.5
2	N	N/A	279	1	89.6
2	N	N/A	131	1	87
3	Y	XM_001351061.1	334	1	100
3	Y	XM_001351070.1	198	1	100
3	Y	XM_001351151.1	342	1	100
3	Y	XM_001351219.1	414	1	100
3	Y	XM_001351272.1	409	1	100
3	N	N/A	178	1	96.1
3	N	Repeat Regoin	221	1	95.5
3	N	Repeat Regoin	229	1	90.4
3	Y	XM_001351045.1	254	1	90.2
4	Y	XM_001351334.1	299	1	100
4	Y	XM_001351364.1	481	1	100
4	Y	XM_001351490.1	383	1	99.8
4	Y	VAR pseudogene	229	1	99.6
4	N	N/A	382	1	97.1
4	N	Repeat Regoin	200	1	94.5
4	N	Repeat Regoin	214	1	94.4
4	N	Repeat Regoin	233	2	94.4
4	N	Repeat Regoin	426	1	94.1
4	N	Repeat Regoin	259	1	93.8
4	Y	XM_001351525.1	200	1	93.5
4	N	Repeat Regoin	131	1	90.8
5	Y	XM_001351531.1	308	2	100
5	Y	XM_001351535.1	307	1	100
5	Y	XM_001351695.1	385	1	100
5	Y	XM_001351738.1	382	1	100
5	Y	XM_001351785.1	415	1	100
5	Y	XM_001351820.1	369	1	100
5	Y	XM_001351829.1	172	1	100
5	Y	XM_001351786.1	345	1	99.7
5	Y	XM_001351801.1	266	1	99.7
5	Y	XM_001351708.1	377	1	99.5
5	Y	RIF pseudogene	222	1	99.1
5	Y	XM_001351688.1	447	1	98.7
6	Y	XM_960938.1	300	1	100
6	Y	XM_961032.2	164	1	100
6	Y	XM_961115.1	397	1	100
6	Y	XM_961171.1	328	1	100
6	Y	XM_961193.1	420	1	99.8
6	Y	XM_960918.1	343	1	99.7
6	N	N/A	214	1	99.5
6	N	N/A	272	1	95.6
6	Y	XM_961182.1	282	1	95.3
6	N	Repeat Regoin	258	1	95
6	N	Repeat Regoin	154	1	93.5
6	N	Repeat Regoin	298	1	93.3
6	N	Repeat Regoin	249	1	92
7	Y	XM_001348931.1	267	1	100
7	Y	XM_001348995.1	280	1	100
7	Y	MAL7P1.47	293	1	100
7	Y	XM_001349049.1	852	2	100
7	Y	XM_001349170.1	390	1	99.8
7	Y	XM_001349171.2	419	1	99.6
7	Y	MAL7P1.43	276	1	99.3
7	N	N/A	179	1	97.2
7	N	N/A	182	1	96.7
7	N	N/A	382	1	90.7
8	Y	XM_001349404.1	341	1	100
8	Y	XM_001349359.1	387	1	100
8	Y	XM_001349188.1	490	1	100
8	Y	XM_002808846.1	356	1	100
8	Y	XM_002808766.1	538	1	99.8
8	Y	XM_001349405.1	406	1	99.8
8	Y	XM_002808817.1	325	1	99.7
8	Y	XM_001349282.1	365	1	99.7
8	N	N/A	135	1	98.5
8	N	N/A	255	1	97.6
9	Y	XM_001351990.1	364	1	100
9	Y	XM_001352029.1	459	1	100
9	Y	XM_001352095.1	331	1	100
9	Y	XM_001352134.1	432	1	100
9	Y	XM_001352032.1	470	1	99.8
9	Y	XM_001352081.1	444	1	99.5
9	Y	XM_001352051.1	332	1	98.6
9	N	N/A	371	1	96.2
9	N	N/A	334	1	91.5
9	N	N/A	277	1	86.4
10	Y	XM_001347294.1	450	1	100
10	Y	XM_001347338.1	280	1	100
10	Y	XM_001347389.1	416	1	100
10	Y	XM_001347472.1	384	1	100
10	Y	XM_001347414.1	341	1	99.7
10	N	N/A	276	1	97.5
10	Y	LSA1	295	1	97.4
10	Y	XM_001347622.2	312	1	97.2
10	Y	XM_001347654.2	146	1	95.2
10	N	N/A	201	1	94.1
10	N	N/A	91	1	93.4
10	N	N/A	204	1	90.2
10	N	N/A	156	1	89.7
10	N	N/A	111	1	88.3
11	Y	XM_001347726.2	403	1	100
11	Y	XM_001347803.2	281	1	100
11	Y	XM_001347993.1	356	1	100
11	Y	XM_001348110.2	269	1	100
11	Y	XM_001348113.1	251	1	100
11	Y	XM_001348006.1	414	1	99.8
11	Y	XM_001348126.2	396	1	99.8
11	Y	XM_001348126.2	475	1	99.8
11	Y	XM_001348126.2	326	1	99.7
11	Y	XM_001347963.2	455	1	96.4
11	Y	XM_001347655.1	405	1	93.8
11	N	N/A	360	1	90
12	Y	XM_001350498.1	450	1	100
12	Y	XM_001350559.1	169	1	100
12	Y	XM_001350847.1	149	1	100
12	N	N/A	147	1	100
12	Y	XM_001350538.1	335	1	99.7
12	Y	XM_001350801.2	360	1	99.7
12	N	N/A	159	1	96.2
12	Y	XM_001350760.1	171	1	94.2
12	Y	XM_001350374.1	351	1	93.4
12	N	N/A	122	1	93.4
12	N	N/A	350	1	93.4
12	N	N/A	235	1	91.9
12	Y	XM_001350379.1	111	1	91
12	Y	PFL1965w	223	1	34.6
13	Y	XM_002808950.1	232	1	100
13	Y	XM_001349819.1	293	1	100
13	Y	XM_001349953.1	381	1	100
13	Y	XM_001350105.1	332	1	100
13	Y	XM_001350111.1	324	1	100
13	Y	XM_001350125.1	449	1	100
13	Y	XM_002809027.1	264	1	100
13	Y	XM_001350250.1	406	1	100
13	Y	XM_001350289.1	289	1	100
13	Y	XM_001350353.1	253	1	100
13	Y	XM_001349883.1	346	1	99.8
13	Y	XM_002809050.1	742	2	99.8
13	Y	XM_001349973.1	298	1	99.6
13	Y	XM_001349924.1	437	1	99.5
13	Y	XM_001350003.1	448	1	99.5
13	Y	XM_001349892.1	301	1	99.3
13	Y	XM_002808993.1	157	1	99.3
13	Y	XM_001349810.1	318	1	94.9
13	N	N/A	438	1	92.6
13	N	N/A	185	1	90.8
13	N	N/A	96	1	90.6
14	Y	XM_001348380.1	375	1	100
14	Y	XM_001348550.1	514	1	100
14	Y	XM_001348554.1	445	1	100
14	Y	XM_001348615.1	262	1	100
14	Y	XM_001348657.1	396	1	100
14	Y	XM_001348689.1	478	1	100
14	Y	XM_001348731.1	460	1	100
14	Y	XM_001348735.1	374	1	100
14	Y	XM_001348725.1	344	1	99.7
14	Y	XM_001348752.2	292	1	99.7
14	Y	XM_001348542.2	792	1	99.5
14	Y	XM_001348257.1	316	1	99.4
MT	N	N/A	436	1	100
MT	N	N/A	375	1	100
MT	Y	coxIII	1145	1	99.8
MT	Y	CYTB	422	1	99.8
MT	Y	coI	139	1	99.3
				180

## Sheet: M_DBS_RNA
Chromosome	Exon	Gene	Length of Alignment	Number of reads aligning	Pairwise NT Identity to P. falciparum 3D7
13	Y	XM_002809071.1	78	1	100
13	N	N/A	88	1	100
13	N	N/A	67	1	97
13	Y	MAL13P1.430	79	1	100
13	N	N/A	80	1	98.8
13	N	N/A	107	3	100
8	N	N/A	110	1	100
8	N	N/A	76	1	100
8	N	N/A	63	1	100
8	N	N/A	76	1	100
8	N	N/A	123	1	97.6
8	N	N/A	70	1	100
8	N	N/A	61	1	100
8	N	N/A	84	1	97.6
7	N	ITS rRNA	359	4	97.4
7	Y	MAL7_18Sa	243	2	98.8
7	Y	MAL7_28S	914	20	98.8
7	N	NA	98	1	96.9
7	Y	MAL7_28Sa	248	6	99.7
6	N	N/A	87	1	100
6	N	N/A	122	1	100
6	N	N/A	149	1	98.7
6	N	N/A	146	2	98.3
6	N	N/A	117	1	98.3
6	N	N/A	125	1	91.2
6	N	N/A	80	1	96.3
6	N	N/A	99	1	99
6	N	N/A	135	1	122
6	N	N/A	136	2	97.1
5	Y	MAL5_18S	456	5	97.6
5	Y	MAL5_28S	495	16	96.2
1	Y	PFA_059r	256	3	99.7
1	Y	28S_Rrna1	178	2	100
11	Y	XM_001347673.2	245	3	95.7
11	Y	PF11_Rrna	474	5	99
10	Y	PF10_0383	137	2	99.1
MT	N	N/A	63	1	100
MT	N	N/A	104	1	100
				99

## Sheet: H_DBS_RNA
Chromosome	Exon	Gene	Length of Alignment	Number of reads aligning	Pairwise NT Identity to P. falciparum 3D7
13	Y	XM_002809066.1	139	1	100
8	Y	PF08_tmp1	74	1	93.2
7	Y	MAL7_18S	359	3	97.4
7	N	N/A	385	6	97.7
7	Y	MAL7_18SA	380	5	99.6
7	Y	MAL7_28S	1742	33	99.4
7	N	N/A	417	5	99.9
7	Y	MAL7_28Sa	315	9	96.2
6	Y	XM_961134.1	150	1	100
6	Y	XM_961192.1	65	1	100
5	Y	MAL5_18S	1322	26	98.6
5	Y	MAL5_28S	1927	35	98.6
1	Y	28S rRNA	430	4	97.5
14	Y	XM_001348221.2	72	1	100
14	Y	XM_001348340.1	89	1	100
12	Y	XM_001350811.1	99	1	100
12	Y	XM_001350826.2	99	1	100
11	Y	rRNA	110	1	100
10	Y	XM_001347394.2	114	1	99.1
10	Y	XM_001347490.2	238	1	100
3	Y	XM_001351141.1	242	1	100
				138
