# Supplementary material for: Xenosurveillance reflects traditional sampling techniques for the identification of human pathogens: A comparative study in West Africa
Source: PLoS Negl Trop Dis. 2018 Mar 21;12(3):e0006348. doi: 10.1371/journal.pntd.0006348 (PMC5880402; doi:10.1371/journal.pntd.0006348)
Supplement: S3 File — (XLSX) [file pntd.0006348.s008.xlsx]

## Sheet: M_DBS_DNA
Organism	Chromosome/Scaffold/Contig	Length of Alignment	Depth	Pairwise NT Identity to Parasite	Top Blast hit	E value to Top Blast
EV	contig0004085	307	1	93.4	Cedecea neteri strain M006	6e-162
EV	contig0004466	365	1	100	E. coli O6:H16 strain 2011EL-1370-2	0
EV	Scaffold00007833	116	2	99.4	Propionibacterium acnes TypeIA2.P.acn33	6e-53
WB	PariedContig_2201	234	1	100	Homo sapiens contig Freeze2_268	0
WB-Wolb	wBm_Wolbachia	154	3	94.7	Rickettsia sibirica isolate JMN 16S rRNA gene	2e-73
WB-Wolb	wBm_Wolbachia	167	1	88	Erythrobacter sp. Strain HY15 16s rRNA gene	1e-92

## Sheet: H_DBS_DNA
Organism	Chromosome/Scaffold/Contig	Length of Alignment	Depth	Pairwise NT Identity to Parasite	Top Blast hit	E value to Top Blast
WB	PairedContig_5242	270	1	85.5	Homo sapien contig freze2_9752	1e-137
WB	PairedContig_5880	190	1	100	Homo sapien contig freze2_7877	3e-93
EV	EVEC_contig0004384	689	1	99.6	Paraburkholderia fungorum partial 16S rRNA gene, strain USBA 850A	4e-83

## Sheet: M_DBS_RNA
Organism	Chromosome/Scaffold/Contig	Length of Alignment	Depth	Pairwise NT Identity to Parasite	Top Blast hit	E value to Top Blast
BM	BM_029	96	1	93.8	Symphypleona sp.	2e-41
BM	Bm_273	826	13	99.2	Shuttle vector pKZ2	0
EV	EVEC_contig0001549	147	1	98	Pseudomonas aeruginosa strain RIVM-EMC2982	2e-69
EV	EVEC_contig0001550	102	1	94.1	Pseudomonas aeruginosa strain Ocean-1155	1e-44
EV	EVEC_contig0001931	151	1	97.4	Ralstonia picketti 12D chromosme 1	2e-68
EV	EVEC_contig0002720	87	1	100	E. coli O6:H16 strain 2011EL-1370-2	2e-36
EV	EVEC_contig0004085	721	1-145	89.6	E. coli strain Ecol AZ147	0	Consensus
EV	EVEC_contig0004371	150	1	94.7	E. coli strain CDC#03-80	4e-61
EV	EVEC_contig0004384	689	9-344	88.1	Raoultella planticola strain LK-1498	0	Consensus
EV	EVEC_contig0004769	174	1	92.5	Enterobacter cloacae strain A1137	6e-58
EV	EVEC_contig0004929	97	1	94.8	Klebsiella pneumoniae strain 911021	2e-41
EV	EVEC_contig0005634	117	2	89.1	Cronobacter dublinesis subsp. Dublinensis LMG 23823	3e-51
EV	EVEC_contig0006561	150	1	94	Enterobacter cloacae strain A1137	2e-69
EV	EVEC_contig0006698	378	1-82	90.9	Ralstonia insidiosa strain ATCC 49129 chromosome 2	0
EV	EVEC_contig0007103	474	1-59	90.8	Enterobacter sp. R4-368	0
EV	EVEC_scaffold0007883	3749	1-70	92.2	Propionibacterium acnes strain PA 21 1 L1	0
EV	EVEC_scaffold0008173	186	1	98.5	E. coli O6:H16 strain 2011EL-1370-2	3e-34
EV	EVEC_scaffold0009157	54	1	90	N/A, low-complexity, ATATAT repeat	N/A
EV	EVEC_scaffold0010429	151	1	89.4	E. coli strain DS1	1e-71
EV	EVEC_scaffold0012268	279	1-87	90.8	Pseudomonas putida strain Br18 (KAD-26042016) 16s rRNA	7e-131
Loa	JH712068	62	1	90.3	N/A, low-complexity, GTGTGTG repeat	N/A
Loa	JH717055	64	1	100	Spirometra erinaceieuropaei scaffold SPR 0127439	6e-24
OV	OVOC_OO_000300	86	1	93	N/A, low-complexity, AAAAAA repeat	N/A
OV	OVOC_OO_000346	62	1	96.8	N/A, low-complexity, ATATATA repeart	N/A
OV	OVOC_OO_000356	108	1	88	N/A, low-complexity, ATATATA repeart	N/A
WB	PairedContig_2118	285	3	100	Homo sapiens chromosome 13 clone W12-2182D8	7e-146
WB	PariedContig_3032	102	1	100	Spirometra erinaceieuropaei scaffold SPR 0143808	5e-08
WB	PariedContig_3073	97	1	90.8	Homo sapiens FOSMID clone ABC14-948314L3 from chromsome 4	9e-35
WB	PairedContig_3505	150	1	98.7	Pan troglodytes BAC clone CH351-737P14 from chromosome 9	2e-33
WB	PairedContig_4104	109	1	97.2	N/A, low-complexity, AAAAAA repeat	N/A
WB	Paired Contig_4209	213	2	99.2	N/A, low-complexity, AAA,GGG repeat	N/A
WB	PairedContig_4558	75	1	98.7	Spirometra erinaceieuropaei scaffold SPR 0168370	6e-30
WB	PairedContig_4714	151	1	100	Homo sapiens clone 241F breakpoint junction genomic sequence	5e-70
WB	PairedContig_5272	63	1	88.9	N/A	N/A
WB	PairedContig_5441	150	1	96	N/A	N/A
WB	PairedContig_5458	147	1	87.9	N/A, low-complexity, ACACA repeat	N/A
WB	PairedContig_6057	103	1	97.1	Homo sapiens BAC clone RP11-142N15 from UL	3e-10

## Sheet: H_DBS_RNA
Organism	Chromosome/Scaffold/Contig	Length of Alignment	Number of reads aligning	Pairwise NT Identity to parasite	Top Blast hit	E value to Top Blast
BM	Bm_029	116	1	89.7	Pseudosinella alba 18s rRNA gene	7e-52
BM	BM_273	918	1-7	97.1	Cloning vector PBAD1030A	0
BM	Bm_v4_Chr2_contig_001	143	1	89.5	Phyllocoptes sp. 28sd9-10r98 28S ribosomal RNA gene	3e-67
DM	DME_contig00000025	68	1	89.7	Parastagonospora forlicesenica strain MFLUCC 13-0557 small subunit ribosomal RNA gene	4e-26
EV	EVEC_contig0001549	396	2	94.2	Pseudomonas aeruginosa strain RIVM-EMC2982	5e-70
EV	EVEC_contig0001931	151	1	93.4	Ralstonia insidiosa strain ATCC 49129 chromosome 1	5e-65
EV	EVEC_contig0002623	151	1	99.3	Escherichia coli strain DS1	1e-71
EV	EVEC_contig0002720	143	1	98.6	Escherichia coli O6:H16 strain 2011EL-1370-2	3e-67
EV	EVEC_contig0002864	151	1	97.4	Escherichia coli strain DS1 genome	1e-71
EV	EVEC_contig0002872	60	1	88.3	Onchocerca flexuosa genome assembly O_flexuosa_Cordoba ,scaffold OFLC_contig0007397	9e-22
EV	EVEC_contig0003052	151	1	98	Escherichia coli strain CDC#03-98	1e-71
EV	EVEC_contig0003092	446	1-3	100	Escherichia coli strain DS1 genome	0
EV	EVEC_contig0004085	806	1-102	89.2	Escherichia coli genome assembly FHI30, scaffold scaffold-24_contig-3.1_327859_486544	0
EV	EVEC_contig0004384	695	1-245	90.1	Escherichia sp. strain BAB-5984 16S ribosomal RNA gene	0
EV	EVEC_contig0004466	359	1	99.7	Escherichia coli strain Ecol_517	2e-216
EV	EVEC_contig0005031	131	1	98.5	Escherichia coli strain NCTC122 genome assembly	1e-60
EV	EVEC_contig0005152	392	1	99.2	Escherichia coli strain WAT	0
EV	EVEC_contig0005298	151	1	100	Escherichia coli O6:H16 strain 2011EL-1370-2	1e-71
EV	EVEC_contig0005894	151	1	99.3	Escherichia coli O6:H16 strain 2011EL-1370-2	1e-71
EV	EVEC_contig0005934	150	1	100	Escherichia coli O6:H16 strain 2011EL-1370-2	3e-71
EV	EVEC_contig0006124	138	1	87	Escherichia coli NCCP15648	1e-64
EV	EVEC_contig0006698	358	1-80	90.6	Ralstonia insidiosa strain ATCC 49129 chromosome 2	0
EV	EVEC_contig0007103	443	1-20	91.1	Escherichia coli NCCP15648	0
EV	EVEC_scaffold0007883	3558	1-269	91.1	Propionibacterium acnes strain PA_12_1_L1	0
EV	EVEC_scaffold0008173	360	1	100	Escherichia coli O6:H16 strain 2011EL-1370-2	7e-68
EV	EVEC_scaffold0010974	87	1	100	Enterobius vermicularis genome assembly E_vermicularis_Canary_Islands ,scaffold EVEC_scaffold0010974	2e-36	3 other blastn hits, human genome 2e-26, 8e-25
EV	EVEC_scaffold0012268	282	1-34	90	Pseudomonas putida strain Br18 (JAD-26042016) 16S ribosomal RNA gene,	2e-131
CE	I	151	1	89.4	Parastagonospora nodorum isolate Sn79-1087 chromosome 12	1e-71
Loa	JH717055	74	1	98.6	N/A, low complexity, ATATAT repeat	N/A
OV	OVOC_OO_000300	93	1	95.7	Haemonchus placei genome assembly H_placei_MHpl1 ,scaffold HPLM_contig0015518	4e-33
OV	OVOC_OO_000346	73	1	93.2	N/A, low complexity, ATATAT repeat	N/A
OV	OVOC_OO_000356	71	1	95.8	N/A, low complexity, ATATAT repeat	N/A
WB	PairedContig_2441	62	1	98.4	N/A, low complexity, ACCA repeat	N/A
WB	PairedContig_2791	90	1	95.3	N/A, low complexity, TCC repeat	N/A
WB	PairedContig_2836	83	1	94	N/A, low complexity, GGGG repeat	N/A
WB	PairedContig_2892	61	1	100	N/A, low complexity, TT CC repeat	N/A
WB	PairedContig_2969	81	1	93.8	N/A, low complexity, GG AA repeat	N/A
WB	PairedContig_3066	113	1	93.8	N/A, low complexity, TT CC repeat	N/A
WB	PairedContig_3073	116	1	90.9	N/A, low complexity, TTT repeat	N/A
WB	PairedContig_3139	60	1	100	N/A, low complexity, AA GG repeat	N/A
WB	PairedContig_3374	68	1	100	Escherichia coli strain NCTC122 genome assembly, chromosome: 1	4e-26
WB	PairedContig_3497	120	1	99.2	N/A, low complexity, CCCC repeat	N/A
WB	PairedContig_3635	83	1	100	N/A, low complexity, AGAGAG repeat	N/A
WB	PairedContig_3765	112	1	100	N/A, low complexity, TCTCTC repeat	N/A
WB	PairedContig_3796	74	1	100	N/A, low complexity, ACACAC repeat	N/A
WB	PairedContig_4209	62	1	100	N/A, low complexity, TT GG repeat	N/A
WB	PairedContig_4416	81	1	90	N/A, low complexity, AA repeat	N/A
WB	PairedContig_4552	94	1	97.9	Pan troglodytes chromosome Y clone:PTFY-044G21	7e-11
WB	PairedContig_4726	105	1	98.1	N/A, low complexity, no G	N/A
WB	PairedContig_5152	64	1	96.9	N/A, low complexity, CCCC repeat	N/A
